# Supplementary material for: Genome-wide analysis and visualization of copy number with CNVpytor in igv.js
Source: Bioinformatics. 2024 Jul 17;40(8):btae453. doi: 10.1093/bioinformatics/btae453 (PMC11303504; doi:10.1093/bioinformatics/btae453)
Supplement: btae453_Supplementary_Data [file btae453_supplementary_data.zip]

Archive with 2 entries (2 files):
- OP-CBIO240459_PECorr_AttachmentsFolder_SupplementaryFigures[AU].docx
- OP-CBIO240459_PECorr_AttachmentsFolder_SupplymentaryTable1[AU].xlsx
