# Supplementary material for: Genome-wide analysis and visualization of copy number with CNVpytor in igv.js
Source: Bioinformatics. 2024 Jul 17;40(8):btae453. doi: 10.1093/bioinformatics/btae453 (PMC11303504; doi:10.1093/bioinformatics/btae453)
Supplement: btae453_Supplementary_Data [file btae453_supplementary_data.zip › OP-CBIO240459_PECorr_AttachmentsFolder_SupplymentaryTable1[AU].xlsx]

## Sheet: SupplementaryTable1
Cohort Name	Short Cohort Name	Sample Name	Reference Genome	Mean Mapped Read Length	stdev of mapped Read Length	Mean Mapped Fragment Length	stdev of Mapped Fragment Length	Effective Coverage	Read Depth level (100k)	stdev of Read Depth	stdev of difference between RD from VCF and RD from BAM
Colon cancer set A	CC_A	s_A01_10007978	GRCh38	149.014	7.71709	339.456	35.8031	30.4782	20453.2	1134.37	0.0708283
Colon cancer set A	CC_A	s_A01_10007979	GRCh38	148.946	7.76114	356.668	36.5125	43.6597	29312.3	2502.33	0.0679554
Colon cancer set A	CC_A	s_A01_10007980	GRCh38	148.665	8.22561	344.168	35.9664	30.3139	20390.7	1107.76	0.0699354
Colon cancer set A	CC_A	s_A02_10007981	GRCh38	147.776	9.63355	359.274	34.7588	30.9495	20943.6	1233.83	0.0689184
Colon cancer set A	CC_A	s_A02_10007982	GRCh38	147.877	9.6704	388.244	35.4105	37.3728	25273	3252.47	0.0692527
Colon cancer set A	CC_A	s_A02_10007983	GRCh38	147.752	9.54085	363.552	34.3851	34.4679	23328.3	1073.33	0.0708061
Colon cancer set A	CC_A	s_A02_10007984	GRCh38	149.024	7.72674	354.795	36.5624	34.725	23301.7	1091.08	0.0694804
Colon cancer set A	CC_A	s_A03_10007985	GRCh38	148.731	8.20648	358.829	36.5597	40.8786	27485	1756.07	0.0657337
Colon cancer set A	CC_A	s_A03_10007986	GRCh38	147.542	10.0566	322.855	35.7318	32.5968	22093.3	2192.03	0.0693044
Colon cancer set A	CC_A	s_A03_10007987	GRCh38	148.551	8.49723	343.037	37.8963	32.601	21946	922.178	0.0694901
Colon cancer set A	CC_A	s_A03_10007988	GRCh38	147.944	9.32333	344.001	36.1241	36.9921	25004.2	1328.2	0.0687036
Colon cancer set A	CC_A	s_A04_10007989	GRCh38	147.85	9.56874	376.405	35.3212	34.325	23216.1	2566.68	0.0716183
Colon cancer set A	CC_A	s_A04_10007990	GRCh38	148.802	7.96983	345.728	36.0406	46.7297	31403.9	2153.78	0.0688437
Colon cancer set A	CC_A	s_A04_10007991	GRCh38	148.396	8.38666	358.073	33.6528	31.291	21086.2	1056.49	0.0717184
Colon cancer set A	CC_A	s_A04_10007992	GRCh38	148.944	7.72822	340.935	35.2516	35.1965	23630.7	1790.7	0.0711595
Colon cancer set A	CC_A	s_A05_10007993	GRCh38	148.57	7.83595	369.402	35.3177	31.3519	21102.4	2913.93	0.068943
Colon cancer set A	CC_A	s_A05_10007994	GRCh38	148.641	8.1838	347.782	36.8269	34.5528	23245.8	1035.17	0.0668403
Colon cancer set A	CC_A	s_A06_10007995	GRCh38	148.575	8.04319	349.33	38.304	33.5149	22557.5	2610.05	0.0707647
Colon cancer set A	CC_A	s_A06_10007996	GRCh38	148.468	8.51853	333.596	37.5501	32.8436	22121.7	4449.58	0.0692135
Colon cancer set A	CC_A	s_A06_10007997	GRCh38	148.951	7.79216	346.084	36.6618	35.0796	23551.2	3483.64	0.0700084
Colon cancer set A	CC_A	s_A07_10007998	GRCh38	148.206	8.93816	323.23	37.8752	34.9769	23600.2	2786.45	0.0701859
Colon cancer set A	CC_A	s_A07_10007999	GRCh38	148.661	8.23012	333.64	36.3737	31.2302	21007.6	3397.11	0.0689598
Colon cancer set A	CC_A	s_A07_10008000	GRCh38	148.785	8.16369	341.051	33.4582	33.0617	22221.1	1095.31	0.0718835
Colon cancer set A	CC_A	s_A07_10008001	GRCh38	148.528	8.00297	375.237	34.8707	33.4464	22518.6	2380.63	0.0732799
Colon cancer set A	CC_A	s_A08_10008002	GRCh38	148.925	7.86945	348.269	35.973	31.7895	21346	1066.44	0.0683927
Colon cancer set A	CC_A	s_A08_10008003	GRCh38	148.782	8.08385	357.6	37.7145	37.3526	25105.5	3192.89	0.0679717
Colon cancer set A	CC_A	s_A08_10008004	GRCh38	148.64	8.53373	341.661	37.8135	33.3195	22416.2	1070.78	0.0686176
Colon cancer set A	CC_A	s_A08_10008005	GRCh38	148.432	8.63069	352.144	36.1497	40.995	27618.8	1225.75	0.0652232
Colon cancer set A	CC_A	s_A09_10008006	GRCh38	148.424	8.5762	363.315	35.7979	35.0421	23609.4	2206.66	0.0680092
Colon cancer set A	CC_A	s_A09_10008007	GRCh38	149.031	7.49052	338.997	36.1228	31.464	21112.5	3940.93	0.0684275
Colon cancer set A	CC_A	s_A09_10008008	GRCh38	147.98	9.35798	322.522	35.2513	29.7917	20132.2	1734.01	0.0683566
Colon cancer set A	CC_A	s_A09_10008009	GRCh38	148.845	7.99799	355.293	38.1239	36.5282	24541.2	1135.1	0.0676714
Colon cancer set A	CC_A	s_A10_10008010	GRCh38	149.077	7.47228	349.606	38.2164	32.9196	22082.3	1084.88	0.0704049
Colon cancer set A	CC_A	s_A10_10008011	GRCh38	148.804	7.84631	348.475	37.539	33.8059	22718.4	1067.33	0.0678531
Colon cancer set A	CC_A	s_A10_10008012	GRCh38	147.747	9.54503	365.709	34.3813	31.527	21338.5	1016.11	0.0706463
Colon cancer set A	CC_A	s_A10_10008013	GRCh38	148.544	8.40339	347.223	35.3788	34.6024	23294.4	17171.3	0
Colon cancer set A	CC_A	s_A11_10008014	GRCh38	148.977	7.78088	353.979	37.309	35.3878	23753.8	4832.34	0.068516
Colon cancer set A	CC_A	s_A11_10008015	GRCh38	148.717	8.21127	343.813	38.1725	38.039	25578.2	2900.03	0.0698009
Colon cancer set A	CC_A	s_A11_10008016	GRCh38	149.019	7.67694	355.329	37.0992	32.1192	21553.7	1042.29	0.0699215
Colon cancer set A	CC_A	s_A11_10008018	GRCh38	148.98	7.72243	337.763	35.0975	38.968	26156.5	1257.15	0.0686374
Colon cancer set A	CC_A	s_A11_Unk_10008017	GRCh38	148.663	8.12535	339.103	36.6299	33.2166	22343.6	1061.42	0.0675561
Colon cancer set A	CC_A	s_A12_10008019	GRCh38	149.07	7.52654	336.451	38.2659	39.3694	26410	1340.97	0.0650419
Colon cancer set A	CC_A	s_A12_10008020	GRCh38	148.28	8.79919	324.794	37.0569	33.6647	22703.4	1346.58	0.0685818
Colon cancer set A	CC_A	s_A12_10008021	GRCh38	148.945	7.78294	348.608	36.9523	32.5237	21836	1037.42	0.0706675
Colon cancer set A	CC_A	s_A12_10008022	GRCh38	148.066	9.24466	329.652	35.0239	30.3785	20516.9	1009.46	0.0685213
Colon cancer set A	CC_A	s_A13_10008023	GRCh38	148.642	8.35214	356.126	38.3501	31.1905	20983.6	1189.29	0.0705349
Colon cancer set A	CC_A	s_A13_10008024	GRCh38	148.226	8.99303	338.625	36.6833	30.2929	20436.9	1997.42	0.0721053
Colon cancer set A	CC_A	s_A13_10008025	GRCh38	148.549	8.33938	327.819	36.278	33.1001	22282.3	1121.61	0.071342
Colon cancer set A	CC_A	s_A14_10008026	GRCh38	147.381	10.2694	316.523	36.1511	37.1836	25229.6	23257.4	0
Colon cancer set A	CC_A	s_A14_10008027	GRCh38	147.592	9.94068	380.137	34.8793	31.66	21451	18866	0
Colon cancer set A	CC_A	s_A14_10008028	GRCh38	148.925	7.87359	359.136	38.6069	31.0994	20882.5	1026.95	0.067035
Colon cancer set A	CC_A	s_A14_10008029	GRCh38	148.758	8.14539	352.398	37.3809	33.6246	22603.6	20321.4	0
Colon cancer set A	CC_A	s_A15_10008030	GRCh38	147.464	10.1238	343.06	37.3317	32.9183	22323	1525.61	0.0707829
Colon cancer set A	CC_A	s_A15_10008031	GRCh38	147.467	10.4426	381.178	34.8379	34.1836	23180.4	1478.07	0.0695012
Colon cancer set A	CC_A	s_A15_10008032	GRCh38	148.449	8.47168	335.722	36.9899	35.2497	23745.3	1152.31	0.068268
Colon cancer set A	CC_A	s_A15_10008033	GRCh38	148.855	7.88186	349.231	36.9395	36.8178	24734	1278.65	0.0688597
Colon cancer set A	CC_A	s_A15_10008034	GRCh38	148.55	8.42622	346.268	35.5805	31.354	21106.8	1326.11	0.0683545
Colon cancer set A	CC_A	s_A16_10008035	GRCh38	148.959	7.78196	358.936	36.2327	40.1038	26922.8	20093.7	0
Colon cancer set A	CC_A	s_A16_10008036	GRCh38	148.629	7.86776	363.495	37.9611	32.5741	21916.5	1235.5	0.0645666
Colon cancer set A	CC_A	s_A16_10008037	GRCh38	148.767	7.92376	341.597	35.6325	34.8303	23412.6	1074.2	0.0669128
Colon cancer set A	CC_A	s_A17_10008038	GRCh38	148.929	8.08619	369.366	34.8967	37.6993	25313.7	1189.2	0.0671903
Colon cancer set A	CC_A	s_A17_10008039	GRCh38	148.962	7.81746	358.603	37.9588	37.557	25212.5	1149.39	0.0661002
Colon cancer set A	CC_A	s_A17_10008040	GRCh38	148.98	7.78734	353.133	37.2288	42.5823	28582.6	1258.54	0.0663611
Colon cancer set A	CC_A	s_A18_10008041	GRCh38	148.736	8.14129	354.39	37.7267	36.6008	24607.9	3934.96	0.0706224
Colon cancer set A	CC_A	s_A18_10008042	GRCh38	148.667	8.10196	345.974	36.4185	33.8411	22763	17610.9	0
Colon cancer set A	CC_A	s_A18_10008043	GRCh38	147.637	9.87468	366.318	35.1067	37.4757	25383.7	19583.7	0
Colon cancer set A	CC_A	s_A18_10008044	GRCh38	148.469	8.39565	332.274	36.414	42.3279	28509.5	23079.2	0
Colon cancer set A	CC_A	s_A19_10008045	GRCh38	148.903	7.88926	346.264	36.2348	30.4887	20475.5	963.541	0.066976
Colon cancer set A	CC_A	s_A19_10008046	GRCh38	148.978	7.7779	357.056	38.3064	38.3005	25708.8	1134.46	0.0663455
Colon cancer set A	CC_A	s_A19_10008047	GRCh38	148.589	8.52415	354.262	38.3167	33.7551	22717.1	1032.47	0.0687887
Colon cancer set A	CC_A	s_A20_10008048	GRCh38	148.199	8.96248	302.887	36.9081	31.979	21578.5	1219.91	0.072097
Colon cancer set A	CC_A	s_A20_10008049	GRCh38	149.095	7.49121	358.676	36.9099	34.6512	23241	17235.6	0
Colon cancer set A	CC_A	s_A20_10008050	GRCh38	149.081	7.46787	348.091	36.6699	37.8376	25380.5	19133.5	0
Colon cancer set A	CC_A	s_A21_10008051	GRCh38	147.892	9.48149	350.329	34.215	34.0911	23051.4	3059.78	0.0690706
Colon cancer set A	CC_A	s_A21_10008052	GRCh38	147.533	10.1477	385.654	34.5225	32.5251	22046	1025.41	0.0694313
Colon cancer set A	CC_A	s_A21_10008053	GRCh38	148.806	7.89561	331.955	36.9594	33.5491	22545.5	1099.25	0.0692846
Colon cancer set A	CC_A	s_A22_10008054	GRCh38	148.605	8.50418	384.217	35.2313	36.0452	24255.7	2349.23	0.0666779
Colon cancer set A	CC_A	s_A22_10008055	GRCh38	148.64	7.88256	364.061	37.7837	35.7057	24021.6	1171.59	0.0680853
Colon cancer set A	CC_A	s_A23_10008056	GRCh38	148.497	8.24003	383.123	38.8921	36.7249	24731	1890.98	0.0656717
Colon cancer set A	CC_A	s_A23_10008057	GRCh38	147.854	9.4891	345.083	37.2234	32.0499	21676.7	1025.88	0.0695667
Colon cancer set A	CC_A	s_A23_10008058	GRCh38	148.113	9.12891	334.312	37.6509	34.2954	23154.9	1101.63	0.0679181
Colon cancer set A	CC_A	s_A24_10008059	GRCh38	148.365	8.85803	377.815	34.6816	33.2238	22393.3	2806.18	0.0708784
Colon cancer set A	CC_A	s_A24_10008060	GRCh38	147.427	10.3306	348.699	35.7233	29.4192	19955.1	958.24	0.0703537
Colon cancer set A	CC_A	s_A24_10008061	GRCh38	148.497	8.14056	367.379	37.9981	41.0867	27668.3	1305.52	0.0669627
Colon cancer set A	CC_A	s_A25_10008062	GRCh38	147.914	9.40923	341.632	36.4803	31.9162	21577.6	1914.93	0.0692371
Colon cancer set A	CC_A	s_A25_10008063	GRCh38	148.828	8.31981	381.289	34.9874	32.2809	21690	954.635	0.0674199
Colon cancer set A	CC_A	s_A25_10008064	GRCh38	148.487	8.62292	356.007	38.3785	39.6052	26672.4	1179.21	0.0666802
Colon cancer set A	CC_A	s_A26_10008065	GRCh38	148.57	8.36377	349.881	35.3256	32.4926	21870.3	1175.19	0.0682565
Colon cancer set A	CC_A	s_A26_10008066	GRCh38	148.137	9.08317	323.538	33.1043	32.3714	21852.3	1566.04	0.0725177
Colon cancer set A	CC_A	s_A27_10008067	GRCh38	148.813	8.14936	382.217	35.0328	37.3655	25109	1460.69	0.0679615
Colon cancer set A	CC_A	s_A27_10008068	GRCh38	148.758	8.2943	349.286	33.3675	31.7055	21313.4	1200.08	0.0719013
Colon cancer set A	CC_A	s_A27_10008069	GRCh38	145.144	11.7087	255.788	42.5783	36.5329	25170.1	1389.42	0.0729502
Colon cancer set A	CC_A	s_A28_10008070	GRCh38	147.75	9.69052	363.551	34.4564	33.3444	22568.1	1311.68	0.0696367
Colon cancer set A	CC_A	s_A28_10008071	GRCh38	147.013	9.63702	267.091	40.8882	34.8428	23700.5	1246.31	0.0712446
Colon cancer set A	CC_A	s_A29_10008072	GRCh38	148.698	8.19297	343.704	35.6559	30.063	20217.5	1484.98	0.067467
Colon cancer set A	CC_A	s_A29_10008073	GRCh38	148.647	8.14321	349.95	37.124	35.1092	23619.1	1419.23	0.0659363
Colon cancer set A	CC_A	s_A29_10008074	GRCh38	148.578	8.0913	359.474	36.1582	40.3758	27174.8	1176.43	0.0671686
Colon cancer set A	CC_A	s_A30_10008075	GRCh38	147.57	10.1835	397.117	35.4964	35.199	23852.4	1844.57	0.0703829
Colon cancer set A	CC_A	s_A30_10008076	GRCh38	148.673	8.09213	337.908	35.7614	36.5261	24568	1867.36	0.0734858
Colon cancer set A	CC_A	s_A31_10008077	GRCh38	147.838	9.64844	342.726	35.54	29.4308	19907.4	929.135	0.0679474
Colon cancer	CC_B	s_VS1_WES_B01_10009836	GRCh38	98.3655	7.23201	183.102	50.2534	25.2714	25691.3	5408.04	0.0718157
Colon cancer	CC_B	s_VS1_WES_B01_10009838	GRCh38	97.9155	7.56014	165	50.2457	23.4162	23914.7	1473.27	0.0686901
Colon cancer	CC_B	s_VS1_WES_B02_10009839	GRCh38	98.4115	6.76451	178.122	49.4273	37.3366	37939.3	22399.1	0
Colon cancer	CC_B	s_VS1_WES_B02_10009840	GRCh38	98.2441	7.24114	173.544	50.5118	36.6887	37344.4	21719.7	0
Colon cancer	CC_B	s_VS1_WES_B02_10009841	GRCh38	98.2783	7.36817	179.662	51.3892	36.2418	36876.7	23075.9	0
Colon cancer	CC_B	s_VS1_WES_B03_10009842	GRCh38	98.4719	6.53032	177.578	51.4513	35.9634	36521.5	23466.2	0
Colon cancer	CC_B	s_VS1_WES_B03_10009843	GRCh38	96.262	12.5183	178.75	52.1784	34.3919	35727.4	23664.2	0
Colon cancer	CC_B	s_VS1_WES_B03_10009844	GRCh38	97.4099	9.42385	173.222	52.4055	34.2612	35172.2	22535.7	0
Colon cancer	CC_B	s_VS1_WES_B04_10009845	GRCh38	98.0511	7.75019	175.551	53.882	24.1221	24601.6	3542.82	0.0743901
Colon cancer	CC_B	s_VS1_WES_B04_10009846	GRCh38	97.954	8.26049	182.581	55.6748	24.2607	24767.4	3863.76	0.0726734
Colon cancer	CC_B	s_VS1_WES_B04_10009847	GRCh38	96.5688	11.4321	173.054	53.579	22.4522	23249.9	1490.34	0.0740812
Colon cancer	CC_B	s_VS1_WES_B05_10009848	GRCh38	98.2632	7.45111	185.547	57.536	25.1198	25563.7	1509.86	0.0703277
Colon cancer	CC_B	s_VS1_WES_B05_10009849	GRCh38	98.3399	6.814	173.269	53.8868	24.5841	24999.1	1652.42	0.0725973
Colon cancer	CC_B	s_VS1_WES_B05_10009850	GRCh38	98.2735	7.22775	187.563	54.5623	24.9479	25386.2	1921.51	0.0753923
Colon cancer	CC_B	s_VS1_WES_B06_10009851	GRCh38	97.0661	10.7232	171.369	49.4855	36.6356	37743	22831.9	0
Colon cancer	CC_B	s_VS1_WES_B06_10009852	GRCh38	98.782	5.88345	193.239	53.4357	26.5636	26891.1	1510.65	0.0683987
Colon cancer	CC_B	s_VS1_WES_B06_10009853	GRCh38	98.2328	7.75145	194.008	56.449	38.0731	38758.1	23225.7	0
Colon cancer	CC_B	s_VS1_WES_B07_10009854	GRCh38	98.2753	7.55755	189.202	52.5424	27.2894	27768.3	3121.36	0.0700924
Colon cancer	CC_B	s_VS1_WES_B07_10009855	GRCh38	97.0298	10.7245	181.912	50.9982	25.8168	26607.1	2730.7	0.0706419
Colon cancer	CC_B	s_VS1_WES_B07_10009856	GRCh38	98.6513	6.41446	194.109	50.2679	26.8849	27252.5	1440.42	0.0675926
Colon cancer	CC_B	s_VS1_WES_B08_10009857	GRCh38	98.6793	6.40984	194.515	50.3789	41.2058	41757.3	23036	0
Colon cancer	CC_B	s_VS1_WES_B08_10009858	GRCh38	98.5898	6.19069	173.58	49.072	26.093	26466.2	3491.58	0.0713615
Colon cancer	CC_B	s_VS1_WES_B09_10009859	GRCh38	98.2691	7.64074	191.25	54.3866	25.0695	25511	6604.89	0.0717706
Colon cancer	CC_B	s_VS1_WES_B09_10009860	GRCh38	98.1058	8.0064	188.843	53.3959	37.8204	38550.6	23205.1	0
Colon cancer	CC_B	s_VS1_WES_B100_10010080	GRCh38	97.8727	8.46906	176.777	60.9977	26.4933	27069.1	2191.86	0.0743617
Colon cancer	CC_B	s_VS1_WES_B100_10010081	GRCh38	98.405	6.93233	182.203	55.0364	27.7412	28190.9	1979.54	0.0741696
Colon cancer	CC_B	s_VS1_WES_B10_10009861	GRCh38	98.1993	7.64802	186.343	54.9515	24.8791	25335.3	3963.46	0.0723203
Colon cancer	CC_B	s_VS1_WES_B10_10009862	GRCh38	98.5362	6.62554	184.935	47.6532	26.2093	26598.6	3789.92	0.0715269
Colon cancer	CC_B	s_VS1_WES_B10_10009863	GRCh38	98.8059	5.4033	180.2	46.5112	25.9877	26301.7	1522.38	0.0718214
Colon cancer	CC_B	s_VS1_WES_B11_10009864	GRCh38	97.6078	9.29167	182.981	52.2435	26.3184	26963.4	1815.55	0.0720432
Colon cancer	CC_B	s_VS1_WES_B11_10009865	GRCh38	98.5507	6.54163	186.992	50.1638	26.4384	26827.2	4931.56	0.0688511
Colon cancer	CC_B	s_VS1_WES_B11_10009866	GRCh38	98.8845	5.26337	186.134	46.3924	26.3137	26610.5	1530.6	0.0724876
Colon cancer	CC_B	s_VS1_WES_B12_10009867	GRCh38	98.1739	7.58947	181.971	51.2489	36.139	36811.2	25510.5	0
Colon cancer	CC_B	s_VS1_WES_B12_10009868	GRCh38	98.6212	6.0927	182.655	49.0597	25.2153	25567.8	1913.21	0.0692295
Colon cancer	CC_B	s_VS1_WES_B12_10009869	GRCh38	98.6408	6.10534	182.888	47.6232	26.5648	26930.8	1546.99	0.0694832
Colon cancer	CC_B	s_VS1_WES_B13_10009870	GRCh38	98.5115	6.67934	189.707	50.3445	25.5783	25964.7	3942.85	0.0697641
Colon cancer	CC_B	s_VS1_WES_B13_10009871	GRCh38	98.394	6.98297	185.55	50.9018	24.5283	24928.7	3850.76	0.0692261
Colon cancer	CC_B	s_VS1_WES_B13_10009872	GRCh38	98.1157	7.72928	184.465	52.9228	27.1313	27652.4	1600.67	0.0695787
Colon cancer	CC_B	s_VS1_WES_B14_10009873	GRCh38	98.6176	6.19444	186.342	53.5609	26.1268	26493.1	3692.2	0.0682706
Colon cancer	CC_B	s_VS1_WES_B14_10009874	GRCh38	98.8373	5.52211	189.001	48.3541	33.2303	33621.2	21234.2	0
Colon cancer	CC_B	s_VS1_WES_B14_10009875	GRCh38	98.6684	6.21259	184.501	48.5925	38.6337	39155.1	24880.1	0
Colon cancer	CC_B	s_VS1_WES_B15_10009876	GRCh38	98.3395	6.99298	180.506	54.8665	34.2791	34857.9	22638.1	0
Colon cancer	CC_B	s_VS1_WES_B15_10009877	GRCh38	98.3136	7.25905	190.475	53.2736	34.566	35159	23934.7	0
Colon cancer	CC_B	s_VS1_WES_B15_10009878	GRCh38	98.5494	6.13462	175.661	48.8222	37.5907	38144	26098.9	0
Colon cancer	CC_B	s_VS1_WES_B16_10009879	GRCh38	98.0362	8.19355	185.142	51.6894	20.0365	20437.9	4347.41	0.0734871
Colon cancer	CC_B	s_VS1_WES_B16_10009880	GRCh38	98.91	5.59892	223.231	48.2189	25.9231	26208.8	3369.61	0.0725192
Colon cancer	CC_B	s_VS1_WES_B16_10009881	GRCh38	97.0209	9.99046	155.91	48.1643	25.1201	25891.4	1828.66	0.0787172
Colon cancer	CC_B	s_VS1_WES_B17_10009882	GRCh38	98.5231	6.36533	177.791	47.5592	26.149	26541	2027.48	0.0720561
Colon cancer	CC_B	s_VS1_WES_B17_10009883	GRCh38	98.0596	7.737	172.384	50.7752	25.0975	25594.1	4837.99	0.0708628
Colon cancer	CC_B	s_VS1_WES_B17_10009884	GRCh38	98.5904	6.2951	182.087	48.6891	26.914	27298.9	1700.39	0.0720817
Colon cancer	CC_B	s_VS1_WES_B18_10009885	GRCh38	98.2119	7.26871	175.225	50.55	24.9258	25379.6	4538.92	0.071002
Colon cancer	CC_B	s_VS1_WES_B18_10009886	GRCh38	98.5607	6.44965	183.756	52.9334	25.8738	26251.6	4049.5	0.0800299
Colon cancer	CC_B	s_VS1_WES_B18_10009887	GRCh38	98.4545	6.68079	174.921	48.4181	24.8809	25271.5	1766.86	0.0777172
Colon cancer	CC_B	s_VS1_WES_B19_10009888	GRCh38	95.6759	13.4628	173.965	56.6777	36.6175	38272.5	25670.3	0
Colon cancer	CC_B	s_VS1_WES_B19_10009889	GRCh38	98.7174	6.06149	185.104	49.5949	26.7284	27075.7	3502.31	0.0686225
Colon cancer	CC_B	s_VS1_WES_B19_10009890	GRCh38	98.6817	6.30972	187.498	50.8864	26.2722	26623.1	1430.81	0.0688712
Colon cancer	CC_B	s_VS1_WES_B20_10009891	GRCh38	98.6112	6.55193	189.457	50.1856	25.8835	26248	4167.89	0.0690496
Colon cancer	CC_B	s_VS1_WES_B20_10009892	GRCh38	98.7708	6.07137	194.219	52.0656	27.8202	28166.4	3235.16	0.06194
Colon cancer	CC_B	s_VS1_WES_B20_10009893	GRCh38	98.7405	6.01863	197.929	47.8486	37.2988	37774.6	22269.7	0
Colon cancer	CC_B	s_VS1_WES_B21_10009894	GRCh38	98.9589	5.4338	194.939	46.7139	27.2814	27568.4	1638.6	0.0727379
Colon cancer	CC_B	s_VS1_WES_B21_10009895	GRCh38	98.5487	6.82398	189.119	49.9797	38.9134	39486.4	23061	0
Colon cancer	CC_B	s_VS1_WES_B21_10009896	GRCh38	97.3337	9.59799	172.219	49.884	24.3241	24990.4	4611.29	0.0705227
Colon cancer	CC_B	s_VS1_WES_B22_10009897	GRCh38	98.2355	7.64571	189.77	56.4026	26.9118	27395.2	1853.91	0.0767427
Colon cancer	CC_B	s_VS1_WES_B22_10009898	GRCh38	98.6786	6.34716	194.924	51.8567	28.121	28497.5	2017.31	0.0808355
Colon cancer	CC_B	s_VS1_WES_B22_10009899	GRCh38	98.6846	6.17289	186.698	49.4712	27.7725	28142.7	1913.27	0.0763375
Colon cancer	CC_B	s_VS1_WES_B23_10009900	GRCh38	98.57	6.6852	199.753	48.2454	25.2411	25607.3	4657.24	0.0714678
Colon cancer	CC_B	s_VS1_WES_B23_10009901	GRCh38	98.7628	5.81484	185.973	49.2872	27.2931	27634.9	5725.78	0.0727174
Colon cancer	CC_B	s_VS1_WES_B23_10009902	GRCh38	98.5918	6.17478	179.808	47.664	26.0415	26413.4	1649.7	0.0706799
Colon cancer	CC_B	s_VS1_WES_B24_10009903	GRCh38	98.5808	6.1902	176.989	50.4515	38.4361	38989.4	23516	0
Colon cancer	CC_B	s_VS1_WES_B24_10009904	GRCh38	97.7013	8.80579	174.924	52.552	36.9289	37797.7	18961.5	0
Colon cancer	CC_B	s_VS1_WES_B24_10009905	GRCh38	98.7385	5.92537	183.923	47.6592	38.5037	38995.6	21660.7	0
Colon cancer	CC_B	s_VS1_WES_B25_10009906	GRCh38	98.54	6.63605	179.886	49.9694	39.981	40573.3	25184	0
Colon cancer	CC_B	s_VS1_WES_B25_10009907	GRCh38	98.2845	7.63029	182.399	51.7921	40.8804	41594	25925.4	0
Colon cancer	CC_B	s_VS1_WES_B25_10009908	GRCh38	97.3371	9.88865	180.613	53.5656	30.1057	30929.3	18844	0
Colon cancer	CC_B	s_VS1_WES_B26_10009909	GRCh38	97.9305	8.53405	189.088	56.7766	26.7167	27281.3	5941.4	0.0703711
Colon cancer	CC_B	s_VS1_WES_B26_10009910	GRCh38	98.1827	7.75136	186.752	50.5541	27.2944	27799.6	3450.54	0.0686364
Colon cancer	CC_B	s_VS1_WES_B26_10009911	GRCh38	98.5803	6.73532	197.687	48.0273	28.2695	28676.6	1700.15	0.0681539
Colon cancer	CC_B	s_VS1_WES_B27_10009912	GRCh38	98.8558	5.82673	197.971	48.7176	28.1558	28481.7	3121.54	0.0714904
Colon cancer	CC_B	s_VS1_WES_B27_10009913	GRCh38	98.1316	8.22412	189.766	56.6487	24.1953	24656	2351.35	0.0712044
Colon cancer	CC_B	s_VS1_WES_B27_10009914	GRCh38	98.7283	6.21432	194.611	48.6069	24.7207	25039.2	1521.73	0.0718485
Colon cancer	CC_B	s_VS1_WES_B28_10009915	GRCh38	98.4802	7.07742	199.475	52.8523	37.6293	38210.1	27023.5	0
Colon cancer	CC_B	s_VS1_WES_B28_10009916	GRCh38	98.2739	7.38427	183.388	51.8878	38.3608	39034.6	28661.7	0
Colon cancer	CC_B	s_VS1_WES_B28_10009917	GRCh38	98.8192	5.47563	183.516	47.3184	25.3699	25673	1603.84	0.073761
Colon cancer	CC_B	s_VS1_WES_B29_10009918	GRCh38	97.992	8.48252	186.817	53.5305	27.0585	27612.9	8599.24	0.0739863
Colon cancer	CC_B	s_VS1_WES_B29_10009919	GRCh38	98.3197	7.39086	185.266	51.5348	26.0493	26494.5	4291.02	0.0734293
Colon cancer	CC_B	s_VS1_WES_B29_10009920	GRCh38	98.7797	5.79887	185.944	48.7586	27.53	27870.1	1718.63	0.0708836
Colon cancer	CC_B	s_VS1_WES_B30_10009921	GRCh38	98.5697	6.25122	179.869	50.7194	22.7891	23119.8	1316.01	0.0684529
Colon cancer	CC_B	s_VS1_WES_B30_10009922	GRCh38	98.3449	6.84632	176.628	52.9913	22.0131	22383.5	1558.34	0.0700506
Colon cancer	CC_B	s_VS1_WES_B30_10009923	GRCh38	98.1173	7.79089	177.263	49.7317	24.5934	25065.3	1407.88	0.0712194
Colon cancer	CC_B	s_VS1_WES_B31_10009924	GRCh38	98.3955	6.77251	178.632	48.7234	36.138	36727.2	22709.8	0
Colon cancer	CC_B	s_VS1_WES_B31_10009925	GRCh38	98.323	7.58704	190.158	51.5083	38.6242	39283	22771.5	0
Colon cancer	CC_B	s_VS1_WES_B31_10009926	GRCh38	97.959	8.86098	174.935	53.0088	37.9219	38712	23670.1	0
Colon cancer	CC_B	s_VS1_WES_B32_10009927	GRCh38	98.3103	7.11788	174.221	48.2157	24.4162	24835.8	2873.18	0.0702962
Colon cancer	CC_B	s_VS1_WES_B32_10009928	GRCh38	98.2158	7.5679	179.183	52.082	24.4812	24925.9	2837.56	0.0697799
Colon cancer	CC_B	s_VS1_WES_B32_10009929	GRCh38	98.715	5.87639	182.211	47.5014	37.0087	37490.5	22736.4	0
Colon cancer	CC_B	s_VS1_WES_B33_10009930	GRCh38	98.3398	6.86482	176.106	51.9002	37.079	37705	20177.4	0
Colon cancer	CC_B	s_VS1_WES_B33_10009931	GRCh38	97.9936	8.04246	178.434	51.4767	37.4627	38229.8	20001.6	0
Colon cancer	CC_B	s_VS1_WES_B33_10009932	GRCh38	98.4473	5.88871	172.031	45.5338	32.6031	33117.3	18210.8	0
Colon cancer	CC_B	s_VS1_WES_B34_10009933	GRCh38	98.1397	7.04709	169.884	47.5359	21.7961	22209.3	4645.36	0.0757709
Colon cancer	CC_B	s_VS1_WES_B34_10009934	GRCh38	98.5111	6.32609	175.45	48.5595	23.8464	24206.8	2044.46	0.0743054
Colon cancer	CC_B	s_VS1_WES_B34_10009935	GRCh38	99.0214	4.98839	201.945	48.4738	23.5856	23818.7	1603.53	0.075206
Colon cancer	CC_B	s_VS1_WES_B35_10009936	GRCh38	98.2432	7.01358	172.673	50.3306	22.4601	22861.7	4059.57	0.0714867
Colon cancer	CC_B	s_VS1_WES_B35_10009937	GRCh38	98.5159	6.44967	180.443	50.0219	24.8999	25275	4832.45	0.0709368
Colon cancer	CC_B	s_VS1_WES_B35_10009938	GRCh38	98.7286	5.6018	179.919	47.6723	24.8802	25200.6	1503.96	0.0714746
Colon cancer	CC_B	s_VS1_WES_B36_10009939	GRCh38	98.6073	5.97999	178.53	47.7931	36.16	36670.7	21337.5	0
Colon cancer	CC_B	s_VS1_WES_B36_10009940	GRCh38	98.7748	5.46999	180.296	48.2379	35.787	36230.9	21083.2	0
Colon cancer	CC_B	s_VS1_WES_B36_10009941	GRCh38	98.5148	6.30427	175.476	50.2793	36.0773	36621.2	20814	0
Colon cancer	CC_B	s_VS1_WES_B37_10009942	GRCh38	98.7678	5.64564	182.481	48.8046	24.4579	24763.1	4854.5	0.0680012
Colon cancer	CC_B	s_VS1_WES_B37_10009943	GRCh38	98.6682	6.01408	180.432	49.6426	25.4506	25794.1	3531.71	0.0679683
Colon cancer	CC_B	s_VS1_WES_B37_10009944	GRCh38	98.6757	5.80429	178.255	48.2346	24.757	25089.2	1426.68	0.069049
Colon cancer	CC_B	s_VS1_WES_B38_10009945	GRCh38	98.8945	5.29294	188.401	48.5835	39.7803	40225	26088.4	0
Colon cancer	CC_B	s_VS1_WES_B38_10009946	GRCh38	98.9478	5.12319	190.002	49.729	26.6756	26959.2	1885.58	0.0721987
Colon cancer	CC_B	s_VS1_WES_B38_10009947	GRCh38	98.8637	5.34944	184.981	48.8703	26.6001	26905.8	2034.19	0.0740551
Colon cancer	CC_B	s_VS1_WES_B39_10009948	GRCh38	98.793	5.67226	185.182	48.9514	27.4474	27782.7	3905.09	0.0694905
Colon cancer	CC_B	s_VS1_WES_B39_10009949	GRCh38	98.7117	6.17105	186.202	50.0116	26.3673	26711.4	2513.59	0.0722834
Colon cancer	CC_B	s_VS1_WES_B39_10009950	GRCh38	98.468	6.65418	178.084	49.6965	24.3789	24758.1	1412.96	0.0712161
Colon cancer	CC_B	s_VS1_WES_B40_10009951	GRCh38	98.5684	6.2712	178.62	51.2519	34.8174	35323.1	20811.4	0
Colon cancer	CC_B	s_VS1_WES_B40_10009952	GRCh38	98.6016	6.24599	181.113	53.3069	37.5174	38049.5	21909.4	0
Colon cancer	CC_B	s_VS1_WES_B40_10009953	GRCh38	98.7517	6.28036	193.41	46.6939	25.4987	25821.1	1473.05	0.069753
Colon cancer	CC_B	s_VS1_WES_B41_10009954	GRCh38	98.8272	5.50486	184.091	48.8239	38.5269	38984.1	24983.7	0
Colon cancer	CC_B	s_VS1_WES_B41_10009955	GRCh38	98.6711	5.7604	176.072	48.6478	24.8615	25196.3	2801.88	0.0699355
Colon cancer	CC_B	s_VS1_WES_B41_10009956	GRCh38	98.6941	5.53743	174.887	47.5124	37.882	38383.2	24252.1	0
Colon cancer	CC_B	s_VS1_WES_B42_10009957	GRCh38	98.601	6.08451	174.56	48.8506	24.5761	24924.8	1420.07	0.0688568
Colon cancer	CC_B	s_VS1_WES_B42_10009958	GRCh38	98.5913	6.08784	172.455	47.2753	24.0062	24349.2	2410.28	0.0665672
Colon cancer	CC_B	s_VS1_WES_B42_10009959	GRCh38	98.5287	6.19669	172.268	46.6651	22.791	23131.3	1453.23	0.0749754
Colon cancer	CC_B	s_VS1_WES_B43_10009960	GRCh38	98.5015	6.17978	174.221	48.4923	27.4853	27903.5	2739.48	0.0723892
Colon cancer	CC_B	s_VS1_WES_B43_10009961	GRCh38	98.8136	5.66929	183.821	45.8413	27.7084	28041.1	2872.33	0.0706463
Colon cancer	CC_B	s_VS1_WES_B43_10009962	GRCh38	98.7075	5.66684	178.68	48.2137	25.2208	25551	1519.25	0.0710463
Colon cancer	CC_B	s_VS1_WES_B44_10009963	GRCh38	98.731	5.77269	179.757	48.2825	25.1729	25496.5	6307.95	0.0729262
Colon cancer	CC_B	s_VS1_WES_B44_10009964	GRCh38	98.6641	5.91744	178.83	48.512	26.1477	26501.7	6252.57	0.069408
Colon cancer	CC_B	s_VS1_WES_B44_10009965	GRCh38	98.5696	6.00387	174.91	48.7327	25.8731	26248.6	1557.86	0.0718298
Colon cancer	CC_B	s_VS1_WES_B45_10009966	GRCh38	98.4802	6.60247	180.355	51.557	26.6293	27040.3	4989.73	0.0715
Colon cancer	CC_B	s_VS1_WES_B45_10009967	GRCh38	98.6645	5.82557	175.453	47.2819	25.1966	25537.7	2834.04	0.0714574
Colon cancer	CC_B	s_VS1_WES_B45_10009968	GRCh38	98.6278	5.94038	179.816	49.0761	24.7818	25126.6	1776.24	0.0780655
Colon cancer	CC_B	s_VS1_WES_B46_10009969	GRCh38	98.6074	6.52202	180.533	48.4705	25.1518	25507	1258.72	0.064508
Colon cancer	CC_B	s_VS1_WES_B46_10009970	GRCh38	98.3594	7.17063	174.148	49.0494	25.0069	25424	1274.48	0.0645476
Colon cancer	CC_B	s_VS1_WES_B46_10009971	GRCh38	98.583	5.93103	172.868	47.6647	23.7031	24043.8	1364.37	0.0727825
Colon cancer	CC_B	s_VS1_WES_B47_10009972	GRCh38	98.5107	6.41238	175.96	48.5113	26.544	26945.3	1736.96	0.072103
Colon cancer	CC_B	s_VS1_WES_B47_10009973	GRCh38	98.4527	6.48229	173.718	48.4475	24.5494	24935.2	1606.07	0.0703164
Colon cancer	CC_B	s_VS1_WES_B47_10009974	GRCh38	98.1852	6.77432	173.63	48.9549	23.5305	23965.4	1493.21	0.0723212
Colon cancer	CC_B	s_VS1_WES_B48_10009975	GRCh38	98.085	7.73477	171.348	49.4122	22.2431	22677.4	4894.07	0.0747959
Colon cancer	CC_B	s_VS1_WES_B48_10009976	GRCh38	98.5209	6.24149	173.049	47.3278	25.3208	25700.9	7800.48	0.0724333
Colon cancer	CC_B	s_VS1_WES_B48_10009977	GRCh38	97.8173	8.22263	167.732	50.1817	23.5803	24106.5	1467.01	0.0741773
Colon cancer	CC_B	s_VS1_WES_B49_10009978	GRCh38	98.6511	5.77634	175.099	48.0118	36.1541	36648.5	25379.6	0
Colon cancer	CC_B	s_VS1_WES_B49_10009979	GRCh38	98.646	5.98784	178.56	48.2223	34.7536	35230.6	25647.7	0
Colon cancer	CC_B	s_VS1_WES_B49_10009980	GRCh38	98.8255	5.29188	181.824	47.5633	38.442	38898.9	26226.4	0
Colon cancer	CC_B	s_VS1_WES_B50_10009981	GRCh38	98.7105	6.07828	182.657	48.2143	26.9914	27344	1563.85	0.0684952
Colon cancer	CC_B	s_VS1_WES_B50_10009982	GRCh38	98.3346	6.7837	184.339	47.5697	26.4234	26870.9	1625.97	0.0680487
Colon cancer	CC_B	s_VS1_WES_B50_10009983	GRCh38	98.7022	5.68165	179.551	46.6323	25.9723	26313.7	2039.09	0.0780118
Colon cancer	CC_B	s_VS1_WES_B51_10009984	GRCh38	98.7334	5.74817	181.807	48.777	27.4332	27785.1	1914.18	0.0738056
Colon cancer	CC_B	s_VS1_WES_B51_10009985	GRCh38	98.5715	6.0812	176.922	48.8366	26.7721	27160.1	1719.75	0.0729109
Colon cancer	CC_B	s_VS1_WES_B52_10009986	GRCh38	98.3522	7.35992	198.946	59.9409	25.2293	25652	1485.95	0.0705649
Colon cancer	CC_B	s_VS1_WES_B52_10009987	GRCh38	98.2653	7.1789	177.28	52.7254	26.3981	26864.1	1678.73	0.0715241
Colon cancer	CC_B	s_VS1_WES_B53_10009988	GRCh38	96.9867	10.2416	166.382	50.683	36.3172	37445.6	22539.1	0
Colon cancer	CC_B	s_VS1_WES_B53_10009989	GRCh38	98.559	6.1742	176.922	52.3223	38.2615	38821	21625.9	0
Colon cancer	CC_B	s_VS1_WES_B54_10009990	GRCh38	98.576	6.00214	177.52	51.1159	36.6242	37153.3	20819.1	0
Colon cancer	CC_B	s_VS1_WES_B54_10009991	GRCh38	98.7196	5.2211	174.946	46.3806	24.7617	25082.9	1635.91	0.0700571
Colon cancer	CC_B	s_VS1_WES_B55_10009992	GRCh38	98.4819	6.2785	174.97	48.1801	24.4286	24805.2	2503.27	0.0771761
Colon cancer	CC_B	s_VS1_WES_B55_10009993	GRCh38	98.7667	5.29662	177.75	46.6799	26.4494	26779.7	1814.79	0.0721498
Colon cancer	CC_B	s_VS1_WES_B56_10009994	GRCh38	97.0341	10.9394	179.998	62.4559	37.7824	38937.2	22858	0
Colon cancer	CC_B	s_VS1_WES_B56_10009995	GRCh38	98.5103	6.43905	181.897	48.302	34.316	34834.9	22150.5	0
Colon cancer	CC_B	s_VS1_WES_B57_10009996	GRCh38	98.1264	7.22019	168.826	48.8066	23.1366	23578.4	1771.4	0.0745223
Colon cancer	CC_B	s_VS1_WES_B57_10009997	GRCh38	98.676	5.39199	173.776	46.383	24.8496	25183	1721.18	0.0752959
Colon cancer	CC_B	s_VS1_WES_B58_10009998	GRCh38	98.4407	6.39655	176.427	51.3277	24.6835	25074.5	2137.32	0.0743675
Colon cancer	CC_B	s_VS1_WES_B59_10009999	GRCh38	97.6347	8.92888	175.142	52.0801	25.5533	26172.4	1971.5	0.0779808
Colon cancer	CC_B	s_VS1_WES_B60_10010000	GRCh38	98.2076	7.35109	177.363	51.5083	26.5488	27033.4	2704.36	0.0764992
Colon cancer	CC_B	s_VS1_WES_B60_10010001	GRCh38	98.8095	5.12332	176.677	46.9178	27.1695	27496.9	1993.31	0.0771592
Colon cancer	CC_B	s_VS1_WES_B61_10010002	GRCh38	98.5547	6.03609	176.053	48.8707	26.4967	26885.3	2140.14	0.0763031
Colon cancer	CC_B	s_VS1_WES_B61_10010003	GRCh38	98.5989	5.65192	172.311	47.2386	25.7636	26129.7	1679.14	0.0740911
Colon cancer	CC_B	s_VS1_WES_B62_10010004	GRCh38	97.9372	7.99895	170.313	48.167	24.3685	24881.8	1859.68	0.0753664
Colon cancer	CC_B	s_VS1_WES_B62_10010005	GRCh38	98.3266	6.24476	157.696	50.5838	25.1738	25602.3	1794.75	0.0766648
Colon cancer	CC_B	s_VS1_WES_B63_10010006	GRCh38	97.9887	7.36596	165.006	47.6977	26.4633	27006.5	2627.98	0.0714977
Colon cancer	CC_B	s_VS1_WES_B63_10010007	GRCh38	98.5026	5.97884	172.084	47.4185	26.4621	26864.4	1782.15	0.0752234
Colon cancer	CC_B	s_VS1_WES_B64_10010008	GRCh38	98.302	6.83772	173.296	50.7958	26.2213	26674.2	1845.96	0.075939
Colon cancer	CC_B	s_VS1_WES_B64_10010009	GRCh38	98.6644	5.50237	174.953	47.1711	27.2873	27656.7	1845.13	0.0760061
Colon cancer	CC_B	s_VS1_WES_B65_10010010	GRCh38	98.5175	6.11575	179.665	48.7007	26.3673	26764.1	2658.58	0.0728607
Colon cancer	CC_B	s_VS1_WES_B65_10010011	GRCh38	98.6739	5.39091	173.943	46.7188	26.7968	27157	1842.59	0.0743677
Colon cancer	CC_B	s_VS1_WES_B66_10010012	GRCh38	99.0096	5.31192	209.616	46.9938	37.4692	37844	19411.4	0
Colon cancer	CC_B	s_VS1_WES_B66_10010013	GRCh38	98.5788	5.65825	174.326	46.9819	38.3606	38913.6	20147.9	0
Colon cancer	CC_B	s_VS1_WES_B67_10010014	GRCh38	98.8329	5.63431	198.407	46.8915	23.6984	23978.3	2912.08	0.0743749
Colon cancer	CC_B	s_VS1_WES_B67_10010015	GRCh38	98.711	5.33279	175.201	46.6489	39.4317	39946.7	21115.5	0
Colon cancer	CC_B	s_VS1_WES_B68_10010016	GRCh38	97.7809	8.3788	171.209	51.0564	25.2405	25813.3	2659.64	0.0763629
Colon cancer	CC_B	s_VS1_WES_B68_10010017	GRCh38	98.6426	5.63153	177.428	47.7452	27.108	27481	1880.61	0.0762254
Colon cancer	CC_B	s_VS1_WES_B69_10010018	GRCh38	98.4299	6.31386	173.621	49.553	26.7533	27180.1	2533.04	0.0743221
Colon cancer	CC_B	s_VS1_WES_B69_10010019	GRCh38	98.2831	6.8456	173.639	50.9626	26.5409	27004.5	1828.18	0.0744385
Colon cancer	CC_B	s_VS1_WES_B70_10010020	GRCh38	98.393	6.7259	174.935	50.4793	26.3334	26763.5	2274.63	0.0758324
Colon cancer	CC_B	s_VS1_WES_B70_10010021	GRCh38	98.7557	5.88685	193.683	47.3956	24.293	24599.1	1608.02	0.0762846
Colon cancer	CC_B	s_VS1_WES_B71_10010022	GRCh38	98.4908	6.2912	175.117	48.6507	26.523	26929.4	1739.28	0.0732754
Colon cancer	CC_B	s_VS1_WES_B71_10010023	GRCh38	98.6134	5.67354	173.312	47.4376	25.5315	25890.5	2531.06	0.0705977
Colon cancer	CC_B	s_VS1_WES_B72_10010024	GRCh38	97.951	7.98563	170.391	49.7496	25.6075	26143.2	2444.53	0.0734586
Colon cancer	CC_B	s_VS1_WES_B72_10010025	GRCh38	98.6006	6.0496	175.103	49.083	25.6868	26051.4	1737.8	0.0728092
Colon cancer	CC_B	s_VS1_WES_B73_10010026	GRCh38	98.559	6.15001	177.49	48.4191	25.356	25726.8	1914.94	0.0753472
Colon cancer	CC_B	s_VS1_WES_B73_10010027	GRCh38	98.7706	5.45665	181.559	48.18	38.6129	39093.5	25600.9	0
Colon cancer	CC_B	s_VS1_WES_B74_10010028	GRCh38	96.1567	11.8915	160.139	53.7317	23.461	24398.7	3668.94	0.0750422
Colon cancer	CC_B	s_VS1_WES_B74_10010029	GRCh38	98.3495	6.82716	174.048	49.762	26.1923	26631.8	1780.95	0.0768045
Colon cancer	CC_B	s_VS1_WES_B75_10010030	GRCh38	98.5841	6.01573	175.835	48.0468	37.4932	38031.7	22686.3	0
Colon cancer	CC_B	s_VS1_WES_B76_10010032	GRCh38	98.0687	7.78531	175.992	50.5502	20.664	21070.9	1460.32	0.0773982
Colon cancer	CC_B	s_VS1_WES_B76_10010033	GRCh38	98.6756	5.3547	173.748	47.011	20.1836	20454.5	1382	0.0773542
Colon cancer	CC_B	s_VS1_WES_B77_10010034	GRCh38	98.576	6.58028	181.613	50.7995	26.44	26821.9	2062.1	0.07381
Colon cancer	CC_B	s_VS1_WES_B77_10010035	GRCh38	98.8234	5.64924	190.579	46.2122	27.3098	27634.9	2100.66	0.0757199
Colon cancer	CC_B	s_VS1_WES_B78_10010036	GRCh38	98.9517	5.16767	188.915	48.2875	27.7156	28009.2	1953.44	0.0694882
Colon cancer	CC_B	s_VS1_WES_B78_10010037	GRCh38	99.0878	4.79642	193.725	46.0899	41.7751	42159.7	23895.7	0
Colon cancer	CC_B	s_VS1_WES_B79_10010038	GRCh38	98.649	6.45904	187.332	51.7933	27.0183	27388.3	1902.85	0.0721508
Colon cancer	CC_B	s_VS1_WES_B79_10010039	GRCh38	98.9968	4.91478	187.272	46.2984	39.2798	39677.8	21639.6	0
Colon cancer	CC_B	s_VS1_WES_B80_10010040	GRCh38	98.4459	6.9477	178.579	49.3044	25.1685	25565.8	1791.48	0.077003
Colon cancer	CC_B	s_VS1_WES_B80_10010041	GRCh38	98.6617	6.12131	174.424	43.1087	35.5401	36022.2	22678	0
Colon cancer	CC_B	s_VS1_WES_B81_10010042	GRCh38	98.6813	5.99779	178.7	52.3643	41.3775	41930.5	24816.4	0
Colon cancer	CC_B	s_VS1_WES_B81_10010043	GRCh38	98.9911	5.03684	186.339	46.1023	26.3514	26620	1732.61	0.0751366
Colon cancer	CC_B	s_VS1_WES_B82_10010044	GRCh38	97.9938	8.3576	179.874	50.6242	27.3301	27889.6	2707.5	0.0757592
Colon cancer	CC_B	s_VS1_WES_B82_10010045	GRCh38	98.5654	6.59647	183.751	51.7611	27.6173	28019.3	1773.43	0.0718303
Colon cancer	CC_B	s_VS1_WES_B83_10010046	GRCh38	98.7275	6.02082	182.202	50.9194	26.4351	26775.8	1875.47	0.0731417
Colon cancer	CC_B	s_VS1_WES_B83_10010047	GRCh38	99.0136	5.02841	185.83	46.3114	27.5058	27779.8	2065	0.0751876
Colon cancer	CC_B	s_VS1_WES_B84_10010048	GRCh38	98.7478	5.89888	181.316	48.4791	27.6267	27977	2204.71	0.0729152
Colon cancer	CC_B	s_VS1_WES_B84_10010049	GRCh38	98.6528	6.24547	181.35	48.0768	27.4793	27854.6	1921.75	0.0704094
Colon cancer	CC_B	s_VS1_WES_B85_10010050	GRCh38	98.5478	6.46677	179.296	50.561	26.2641	26651.1	2107.71	0.0736967
Colon cancer	CC_B	s_VS1_WES_B85_10010051	GRCh38	98.5295	6.59914	180.64	51.0864	23.5673	23919	1590.39	0.0742262
Colon cancer	CC_B	s_VS1_WES_B86_10010052	GRCh38	98.6894	6.27897	188.309	49.0037	27.991	28362.7	1963.39	0.0718523
Colon cancer	CC_B	s_VS1_WES_B86_10010053	GRCh38	98.856	5.56999	184.91	47.4302	28.248	28574.9	2726.03	0.0708549
Colon cancer	CC_B	s_VS1_WES_B87_10010054	GRCh38	98.6889	6.25934	183.736	49.7401	26.2038	26551.9	1737.97	0.0754579
Colon cancer	CC_B	s_VS1_WES_B87_10010055	GRCh38	98.7169	6.20851	185.723	49.5865	27.8772	28239.5	1972.92	0.0764761
Colon cancer	CC_B	s_VS1_WES_B88_10010056	GRCh38	98.7018	6.01074	182.607	49.0346	27.7373	28102.2	1943.52	0.0743422
Colon cancer	CC_B	s_VS1_WES_B88_10010057	GRCh38	98.7539	5.8761	183.431	48.7549	28.3079	28665	1822.49	0.0710484
Colon cancer	CC_B	s_VS1_WES_B89_10010058	GRCh38	98.6217	6.05587	178.173	51.927	27.7915	28179.9	1946.09	0.073925
Colon cancer	CC_B	s_VS1_WES_B89_10010059	GRCh38	98.6967	5.85203	178.027	47.9129	27.1855	27544.5	1915.09	0.0744447
Colon cancer	CC_B	s_VS1_WES_B90_10010060	GRCh38	98.7264	5.77511	177.402	48.4269	27.2419	27593.3	3148.71	0.0747185
Colon cancer	CC_B	s_VS1_WES_B90_10010061	GRCh38	98.777	5.75287	180.816	50.031	27.7664	28110.2	1872.68	0.0723017
Colon cancer	CC_B	s_VS1_WES_B91_10010062	GRCh38	98.8607	5.37816	181.298	47.1131	39.9625	40423	24961.1	0
Colon cancer	CC_B	s_VS1_WES_B91_10010063	GRCh38	98.6107	6.42282	183.247	50.4135	27.8074	28199.1	1842.91	0.0745799
Colon cancer	CC_B	s_VS1_WES_B92_10010064	GRCh38	98.7588	5.65986	178.694	48.3861	27.4151	27759.7	2418.48	0.0752981
Colon cancer	CC_B	s_VS1_WES_B92_10010065	GRCh38	98.7631	5.39846	174.993	46.8711	26.6094	26942.7	1780.84	0.0761542
Colon cancer	CC_B	s_VS1_WES_B93_10010066	GRCh38	98.7528	5.80218	179.892	48.8744	38.7818	39271.6	22103.2	0
Colon cancer	CC_B	s_VS1_WES_B93_10010067	GRCh38	97.9235	8.19271	175.815	51.5765	39.507	40344.8	22128.7	0
Colon cancer	CC_B	s_VS1_WES_B94_10010068	GRCh38	98.5489	6.52646	183.878	49.614	26.7819	27176.2	1911.14	0.0733157
Colon cancer	CC_B	s_VS1_WES_B94_10010069	GRCh38	97.9248	8.23267	173.113	53.3104	20.4565	20890	1236.56	0.0748993
Colon cancer	CC_B	s_VS1_WES_B95_10010070	GRCh38	98.1165	7.81917	176.037	50.3664	24.2179	24682.9	1546.35	0.0697841
Colon cancer	CC_B	s_VS1_WES_B95_10010071	GRCh38	98.6284	6.39011	184.112	50.4255	27.7376	28123.4	1731.28	0.0707552
Colon cancer	CC_B	s_VS1_WES_B96_10010072	GRCh38	98.723	5.81839	182.498	49.5167	40.0075	40525	21963.5	0
Colon cancer	CC_B	s_VS1_WES_B96_10010073	GRCh38	98.8591	5.3963	183.436	47.5647	40.032	40494	23697.1	0
Colon cancer	CC_B	s_VS1_WES_B97_10010074	GRCh38	98.5405	6.47458	180.953	50.1005	27.6765	28086.4	2136.6	0.0759394
Colon cancer	CC_B	s_VS1_WES_B97_10010075	GRCh38	98.1758	7.49553	176.986	51.6814	25.277	25746.7	1699.52	0.0734577
Colon cancer	CC_B	s_VS1_WES_B98_10010076	GRCh38	98.3255	7.24317	178.484	50.3105	27.2059	27669.2	1788.44	0.0716424
Colon cancer	CC_B	s_VS1_WES_B98_10010077	GRCh38	98.5499	6.35137	176.511	47.594	28.4367	28855.1	1988.59	0.0749324
Colon cancer	CC_B	s_VS1_WES_B99_10010078	GRCh38	98.7961	5.50874	179.76	47.0357	28.3772	28723	4691.23	0.0717816
Colon cancer	CC_B	s_VS1_WES_B99_10010079	GRCh38	98.4655	6.48395	175.376	50.3423	27.8649	28299.1	1956.44	0.0768644
TCGA GBM	Glioma	SCGP-SM-001-NB-01D-WGS-BHJXI2	GRCh37	104.518	35.6329	363.578	31.472	26.9043	25741.3	1692.29	0.0918692
TCGA GBM	Glioma	SCGP-SM-001-R1-01D-WGS-FC04O9	GRCh37	114.123	33.4408	368.257	30.5161	39.0885	34251.2	7616.61	0.0945003
TCGA GBM	Glioma	SCGP-SM-002-NB-01D-WGS-898RFF	GRCh37	111.352	34.2246	377.608	31.0023	25.2266	22654.7	1565.08	0.0869638
TCGA GBM	Glioma	SCGP-SM-002-R1-01D-WGS-8CSURD	GRCh37	109.834	34.5926	375.484	30.2243	42.7026	38879.3	3904.55	0.0877802
TCGA GBM	Glioma	SCGP-SM-004-NB-01D-WGS-W2NESM	GRCh37	99.9927	35.8336	389.676	31.2679	24.8079	24809.7	1686.65	0.092177
TCGA GBM	Glioma	SCGP-SM-004-TP-01D-WGS-4WK1HC	GRCh37	119.972	31.2366	369.84	31.6013	37.6102	31349.1	3322.79	0.083261
TCGA GBM	Glioma	SCGP-SM-006-NB-01D-WGS-SCJ097	GRCh37	104.798	35.5166	366.175	30.7149	25.0365	23890.3	1376.43	0.0849913
TCGA GBM	Glioma	SCGP-SM-006-TP-01D-WGS-YSLCR9	GRCh37	119.427	31.5879	364.488	31.6177	37.9463	31773.7	5956.08	0.122792
TCGA GBM	Glioma	SCGP-SM-008-NB-01D-WGS-2IL7IW	GRCh37	128.002	27.1462	345.912	30.3298	20.6568	16137.9	1156.33	0.0882216
TCGA GBM	Glioma	SCGP-SM-008-R1-01D-WGS-JX9XB5	GRCh37	127.592	27.422	351.644	32.1765	38.1958	29935.8	2855.28	0.0839404
TCGA GBM	Glioma	SCGP-SM-011-NB-01D-WGS-Y2F6A8	GRCh37	121.629	30.245	319.429	29.7707	20.2235	16627.2	1079.39	0.0860177
TCGA GBM	Glioma	SCGP-SM-011-R1-01D-WGS-HSFBM4	GRCh37	137.877	20.7704	367.035	31.3848	34.9593	25355.4	2255.98	0.0848717
TCGA GBM	Glioma	SCGP-SM-012-NB-01D-WGS-5U7LA4	GRCh37	130.975	25.4588	351.757	31.0115	22.8625	17455.6	1269.79	0.0884363
TCGA GBM	Glioma	SCGP-SM-012-TP-01D-WGS-MDRUO5	GRCh37	132.736	24.3849	346.072	31.7975	36.6495	27610.8	5834.1	0.0867847
TCGA GBM	Glioma	SCGP-SM-015-NB-01D-WGS-6A0XAP	GRCh37	123.822	29.3044	358.766	30.7329	22.4196	18106.4	1308.78	0.0878375
TCGA GBM	Glioma	SCGP-SM-015-TP-01D-WGS-KXLLQO	GRCh37	137.621	20.9478	359.103	31.2387	32.4926	23610.3	2232.82	0.0878593
TCGA GBM	Glioma	SCGP-SM-017-NB-01D-WGS-J4MBRG	GRCh37	130.558	25.7513	349.78	30.6689	23.7571	18196.5	1277.48	0.0905758
TCGA GBM	Glioma	SCGP-SM-017-TP-01D-WGS-ZA1161	GRCh37	128.188	27.1333	345.998	30.9113	31.9689	24939.1	3201.43	0.0834622
TCGA GBM	Glioma	SCGP-SM-018-NB-01D-WGS-1YKWJA	GRCh37	130.84	25.5515	363.549	30.7863	24.846	18989.6	1347.56	0.0870658
TCGA GBM	Glioma	SCGP-SM-018-TP-01D-WGS-XUKWEY	GRCh37	125.877	28.3236	350.818	31.4383	33.8454	26887.6	4431.22	0.0871438
TCGA GBM	Glioma	SCGP-SM-019-NB-01D-WGS-SWEFXA	GRCh37	149.853	6.08797	398.58	30.397	34.284	22878.4	1540.57	0.087576
TCGA GBM	Glioma	SCGP-SM-019-TP-01D-WGS-GEHXUI	GRCh37	149.853	6.11427	384.452	30.2304	62.8215	41921.9	5022.36	0.0842698
TCGA GBM	Glioma	TCGA-02-2483-01A	GRCh37	92.0886	19.7953	319.142	37.8327	21.5946	23449.8	5486.96	0.109294
TCGA GBM	Glioma	TCGA-02-2483-10A	GRCh37	93.8243	18.2712	342.513	30.9851	23.0864	24606	1600.51	0.0848534
TCGA GBM	Glioma	TCGA-06-0125-01A	GRCh37	98.2998	11.0518	312.837	24.2029	44.537	45307.3	8136.74	0.0794119
TCGA GBM	Glioma	TCGA-06-0125-02A	GRCh37	97.8462	11.9802	330.922	20.6743	44.7939	45780	5662.94	0.0821385
TCGA GBM	Glioma	TCGA-06-0125-10A	GRCh37	97.5473	12.7404	322.935	24.3559	27.655	28350.3	1943.21	0.0878946
TCGA GBM	Glioma	TCGA-06-0152-02A	GRCh37	98.2515	11.1667	336.585	22.2741	41.0498	41780.4	6920.71	0.0961762
TCGA GBM	Glioma	TCGA-06-0155-01B	GRCh37	94.5578	14.2013	256.729	31.9323	25.5224	26991.3	4273.9	0.103248
TCGA GBM	Glioma	TCGA-06-0157-01A	GRCh37	94.5603	16.9374	289.167	32.6211	20.9555	22161	4043.67	0.105359
TCGA GBM	Glioma	TCGA-06-0157-10A	GRCh37	92.2942	19.9519	323.918	33.537	20.8381	22577.9	1631.52	0.0890232
TCGA GBM	Glioma	TCGA-06-0171-02A	GRCh37	97.4438	12.5121	349.863	20.9406	47.6564	48906.6	3213.84	0.0806781
TCGA GBM	Glioma	TCGA-06-0171-10A	GRCh37	97.5178	11.8448	280.463	42.4581	30.1961	30964.7	2307.69	0.0807126
TCGA GBM	Glioma	TCGA-06-0185-01A	GRCh37	78.5321	32.2855	311.753	28.3372	15.2909	19470.9	4056.67	0.114281
TCGA GBM	Glioma	TCGA-06-0185-10B	GRCh37	72.9826	34.8957	313.796	28.3172	13.3386	18276.3	1882.77	0.113727
TCGA GBM	Glioma	TCGA-06-0190-01A	GRCh37	94.3327	15.5841	333.412	27.5986	40.773	43222.5	5600.35	0.0833907
TCGA GBM	Glioma	TCGA-06-0190-02A	GRCh37	97.9075	11.7854	320.202	31.2764	42.638	43549.2	4900.84	0.0854153
TCGA GBM	Glioma	TCGA-06-0190-10B	GRCh37	95.9016	15.4749	340.389	23.3846	19.2673	20090.7	1206.26	0.0860203
TCGA GBM	Glioma	TCGA-06-0210-01A	GRCh37	98.4723	10.7599	323.409	21.5882	41.8313	42480.2	6297.47	0.0864999
TCGA GBM	Glioma	TCGA-06-0210-02A	GRCh37	98.4568	10.7197	327.429	23.5903	41.716	42369.8	7426.23	0.0819992
TCGA GBM	Glioma	TCGA-06-0214-01A	GRCh37	90.9538	21.1501	268.431	48.5398	23.106	25404.1	4355.11	0.0887666
TCGA GBM	Glioma	TCGA-06-0214-10A	GRCh37	94.7174	16.9362	292.272	34.4212	23.1648	24456.8	1507.99	0.0850126
TCGA GBM	Glioma	TCGA-06-0648-01A	GRCh37	77.3209	31.8196	311.416	28.034	17.3361	22421	4689.4	0.104345
TCGA GBM	Glioma	TCGA-06-0648-10A	GRCh37	80.0791	30.378	294.695	27.3404	29.2792	36562.9	2886.66	0.0957061
TCGA GBM	Glioma	TCGA-06-0686-01A	GRCh37	93.4709	18.9031	328.29	26.0407	22.7822	24373.6	5568.4	0.100332
TCGA GBM	Glioma	TCGA-06-0686-10A	GRCh37	95.2902	16.5506	316.144	27.2182	21.0918	22134.2	1219.58	0.0852693
TCGA GBM	Glioma	TCGA-06-0744-01A	GRCh37	91.1801	20.2235	285.891	35.6888	21.9768	24102.6	5203.38	0.0990403
TCGA GBM	Glioma	TCGA-06-0744-10A	GRCh37	92.5526	19.4521	324.916	30.677	20.2759	21907.4	1362.3	0.0847434
TCGA GBM	Glioma	TCGA-06-1086-10A	GRCh37	89.8422	20.9508	223.825	37.1621	16.8127	18713.6	1166.81	0.0878116
TCGA GBM	Glioma	TCGA-06-2557-01A	GRCh37	94.2089	17.4006	297.92	35.2879	20.1749	21415.1	4561.53	0.103986
TCGA GBM	Glioma	TCGA-06-2557-10A	GRCh37	93.0422	19.5111	310.624	32.2087	23.2818	25022.8	1482.13	0.0843
TCGA GBM	Glioma	TCGA-06-5411-01A	GRCh37	94.9416	17.1727	345.71	23.654	23.8678	25139.4	3602.79	0.091798
TCGA GBM	Glioma	TCGA-06-5411-10A	GRCh37	93.9607	17.7837	352.536	27.7179	20.9667	22314.3	1764.56	0.0935108
TCGA GBM	Glioma	TCGA-06-5415-01A	GRCh37	93.7375	18.2913	322.102	31.3038	22.1388	23617.8	4839.53	0.0850086
TCGA GBM	Glioma	TCGA-06-5415-10A	GRCh37	94.9317	17.2383	329.32	29.978	22.3547	23548.2	1537.17	0.0839536
TCGA GBM	Glioma	TCGA-14-0786-10A	GRCh37	89.9153	19.675	249.381	39.2428	16.3326	18164.4	1496.35	0.106239
TCGA GBM	Glioma	TCGA-14-1034-02B	GRCh37	98.0229	11.5167	322.72	25.6242	45.1169	46026.9	13759	0.0807169
TCGA GBM	Glioma	TCGA-14-1034-10A	GRCh37	97.1957	13.2986	322.837	27.9276	28.8288	29660.6	1537.1	0.0844098
TCGA GBM	Glioma	TCGA-14-1402-01A	GRCh37	98.4097	10.9009	346.45	22.8536	41.1615	41826.6	7231.5	0.0959341
TCGA GBM	Glioma	TCGA-14-1402-10A	GRCh37	96.7493	14.3562	331.192	21.377	24.8347	25669.1	1319.43	0.0816335
TCGA GBM	Glioma	TCGA-14-1459-10A	GRCh37	91.7683	18.0938	253.141	37.8452	18.7853	20470.4	1775.56	0.0937282
TCGA GBM	Glioma	TCGA-14-1823-01A	GRCh37	92.0035	19.2035	316.943	31.274	20.6136	22405.2	5894.1	0.121343
TCGA GBM	Glioma	TCGA-14-1823-10A	GRCh37	91.1538	20.971	319.937	29.9063	20.1322	22086	1366.03	0.0937854
TCGA GBM	Glioma	TCGA-14-2554-01A	GRCh37	93.4815	17.8295	344.277	28.402	20.3671	21787.3	4124.13	0.08832
TCGA GBM	Glioma	TCGA-14-2554-10A	GRCh37	93.5473	18.3577	318.73	29.7592	22.5623	24118.6	1737.51	0.0871588
TCGA GBM	Glioma	TCGA-16-1063-10A	GRCh37	93.5836	15.7531	224.197	34.9498	17.3416	18530.5	1216.64	0.0900773
TCGA GBM	Glioma	TCGA-16-1460-01A	GRCh37	94.8708	14.163	278.247	32.8452	19.5603	20617.8	1981.48	0.0888887
TCGA GBM	Glioma	TCGA-16-1460-10A	GRCh37	94.6169	13.7387	240.369	34.2612	24.5551	25952.1	1858.65	0.0957181
TCGA GBM	Glioma	TCGA-19-2620-01A	GRCh37	93.6358	18.6561	311.207	32.8919	23.7769	25393	3807.55	0.107158
TCGA GBM	Glioma	TCGA-19-2620-10A	GRCh37	91.4847	21.0794	337.658	25.6126	19.7742	21614.8	1150.41	0.0906481
TCGA GBM	Glioma	TCGA-19-2629-01A	GRCh37	94.8875	17.0531	297.386	29.0197	26.574	28005.8	5560.27	0.0859471
TCGA GBM	Glioma	TCGA-19-2629-10A	GRCh37	92.7131	18.9789	332.712	26.4322	22.1895	23933.5	1330.93	0.0868317
TCGA GBM	Glioma	TCGA-19-5960-01A	GRCh37	90.5678	20.6045	320.774	30.239	21.3196	23539.9	6329.54	0.0906722
TCGA GBM	Glioma	TCGA-19-5960-10A	GRCh37	91.9078	20.325	315.789	27.9764	21.6387	23543.9	1235.94	0.0866293
TCGA GBM	Glioma	TCGA-26-1438-10A	GRCh37	89.093	20.9004	241.628	37.589	14.9376	16766.2	1492.25	0.104942
TCGA GBM	Glioma	TCGA-26-5135-01A	GRCh37	92.5992	18.9731	340.162	40.0213	22.1101	23877.2	3906.29	0.1005
TCGA GBM	Glioma	TCGA-26-5135-10A	GRCh37	93.8639	18.3771	322.532	30.0046	22.77	24258.6	1452.23	0.0915332
TCGA GBM	Glioma	TCGA-32-1970-01A	GRCh37	91.7082	20.662	317.418	33.4324	17.407	18980.9	5013.48	0.102554
TCGA GBM	Glioma	TCGA-32-1970-10A	GRCh37	95.0645	16.7939	303.409	35.3768	26.5037	27879.7	1609.99	0.0931689
TCGA LGG	Glioma_LGG	TCGA-CS-5390-10A.blood	GRCh37	96.7032	14.7833	327.128	32.2823	21.9298	22677.4	1616.54	0.0906846
TCGA LGG	Glioma_LGG	TCGA-CS-5395-01A.PT	GRCh37	97.1648	13.8859	323.189	25.8744	19.909	20489.9	3654.85	0.0869749
TCGA LGG	Glioma_LGG	TCGA-CS-5395-10A.blood	GRCh37	96.8626	14.44	346.902	29.1567	24.4613	25253.6	1759.58	0.087881
TCGA LGG	Glioma_LGG	TCGA-CS-6186-01A.PT	GRCh37	146.696	10.2739	300.731	47.206	69.7333	47535.8	9414.91	0.103238
TCGA LGG	Glioma_LGG	TCGA-CS-6186-10A.blood	GRCh37	147.668	9.5178	362.87	40.9378	33.8272	22907.6	2309.06	0.108333
TCGA LGG	Glioma_LGG	TCGA-CS-6665-01A.PT	GRCh37	144.111	12.6114	292.761	50.4057	55.1761	38287.1	6681.76	0.103355
TCGA LGG	Glioma_LGG	TCGA-CS-6665-10A.blood	GRCh37	147.357	9.67944	333.101	43.371	31.6988	21511.6	2113.7	0.109657
TCGA LGG	Glioma_LGG	TCGA-CS-6668-01A.PT	GRCh37	96.7486	14.8858	329.472	26.9967	25.5374	26395.6	4629.17	0.0896256
TCGA LGG	Glioma_LGG	TCGA-CS-6668-10A.blood	GRCh37	97.8319	12.4967	317.364	29.9347	22.449	22946.5	1635.08	0.0927942
TCGA LGG	Glioma_LGG	TCGA-CS-6669-01A.PT	GRCh37	98.1514	11.8653	356.09	28.2787	37.1371	37836.5	2634.11	0.0909595
TCGA LGG	Glioma_LGG	TCGA-CS-6669-10A.blood	GRCh37	95.5519	16.9327	322.025	31.186	20.8106	21779.4	1597.31	0.0942569
TCGA LGG	Glioma_LGG	TCGA-DB-5278-01A.PT	GRCh37	96.234	15.5766	320.129	30.4863	22.1813	23049.3	2563.89	0.0992163
TCGA LGG	Glioma_LGG	TCGA-DB-5278-10A.blood	GRCh37	95.2521	16.8485	315.206	30.1458	22.7157	23848	1617.29	0.0868072
TCGA LGG	Glioma_LGG	TCGA-DH-A669-01A.PT	GRCh37	146.864	10.1751	340.153	41.9513	65.1815	44382.2	10391	0.107526
TCGA LGG	Glioma_LGG	TCGA-DH-A669-10A.blood	GRCh37	146.546	10.9237	334.05	41.8455	31.1974	21288.5	2012.31	0.105989
TCGA LGG	Glioma_LGG	TCGA-DU-5870-01A.PT	GRCh37	147.872	9.26232	370.961	38.3542	59.3813	40157.3	6222.64	0.102229
TCGA LGG	Glioma_LGG	TCGA-DU-5870-10A.blood	GRCh37	146.602	10.6161	343.575	42.3978	30.2632	20643.1	2102.89	0.10498
TCGA LGG	Glioma_LGG	TCGA-DU-5872-01A.PT	GRCh37	146.684	11.1526	363.49	39.5823	65.5411	44681.7	6537.45	0.10745
TCGA LGG	Glioma_LGG	TCGA-DU-5872-10A.blood	GRCh37	146.748	11.0375	393.274	42.1896	29.0781	19815	1768.3	0.113177
TCGA LGG	Glioma_LGG	TCGA-DU-5874-01A.PT	GRCh37	96.3384	15.3141	336.827	28.0053	21.4756	22291.8	3213.52	0.0904067
TCGA LGG	Glioma_LGG	TCGA-DU-5874-10A.blood	GRCh37	98.7147	10.468	312.544	31.5349	20.0476	20308.7	1611.15	0.0920892
TCGA LGG	Glioma_LGG	TCGA-DU-6397-01A.PT	GRCh37	147.675	9.36117	353.083	39.9525	63.9101	43277.4	6255.99	0.10108
TCGA LGG	Glioma_LGG	TCGA-DU-6397-10A.blood	GRCh37	145.729	11.6896	330.84	46.2254	29.9616	20559.8	1935.51	0.106712
TCGA LGG	Glioma_LGG	TCGA-DU-6401-01A.PT	GRCh37	97.0981	14.0335	319.66	26.5391	36.6213	37715.7	3575.28	0.0873962
TCGA LGG	Glioma_LGG	TCGA-DU-6401-10A.blood	GRCh37	97.7005	12.5775	321.584	28.2282	23.2023	23748.4	1481.6	0.0883755
TCGA LGG	Glioma_LGG	TCGA-DU-6404-01A.PT	GRCh37	147.631	9.44972	357.949	41.2386	62.8081	42543.9	5078.21	0.102979
TCGA LGG	Glioma_LGG	TCGA-DU-6404-10A.blood	GRCh37	146.709	10.3672	348.201	44.0576	30.2191	20598	2155.88	0.106079
TCGA LGG	Glioma_LGG	TCGA-DU-6407-01A.PT	GRCh37	96.8992	13.9354	321.901	26.2789	18.8814	19485.6	3726.31	0.0881837
TCGA LGG	Glioma_LGG	TCGA-DU-6407-10A.blood	GRCh37	97.886	12.4832	313.362	28.5846	20.4683	20910.4	1703.13	0.0927227
TCGA LGG	Glioma_LGG	TCGA-DU-7009-01A.PT	GRCh37	95.6558	16.0296	300.214	33.6068	21.6565	22640.1	3578.59	0.105453
TCGA LGG	Glioma_LGG	TCGA-DU-7009-10A.blood	GRCh37	94.9001	17.849	277.862	39.6311	20.7039	21816.5	2469.96	0.1097
TCGA LGG	Glioma_LGG	TCGA-DU-7013-01A.PT	GRCh37	146.659	10.441	340.199	41.4276	61.08	41647.7	10817.8	0.11118
TCGA LGG	Glioma_LGG	TCGA-DU-7013-10A.blood	GRCh37	145.964	11.4667	340.039	45.5315	30.578	20949.1	1965.33	0.105772
TCGA LGG	Glioma_LGG	TCGA-DU-7301-01A.PT	GRCh37	97.8487	12.5935	309.228	34.7639	21.5503	22024.1	3926.91	0.0983441
TCGA LGG	Glioma_LGG	TCGA-DU-7301-10A.blood	GRCh37	95.7133	16.0458	290.827	33.0457	23.2529	24294.3	1964.58	0.0955786
TCGA LGG	Glioma_LGG	TCGA-DU-7304-01A.PT	GRCh37	147.237	9.96315	341.483	42.5101	64.6812	43930.1	6979.79	0.104689
TCGA LGG	Glioma_LGG	TCGA-DU-7304-10A.blood	GRCh37	147.344	10.1641	358.554	41.0877	33.7485	22904.6	2341.09	0.10289
TCGA LGG	Glioma_LGG	TCGA-E1-5318-01A.PT	GRCh37	96.3745	15.3862	338.445	28.9256	25.2596	26209.8	3486.67	0.0890591
TCGA LGG	Glioma_LGG	TCGA-E1-5318-10A.blood	GRCh37	95.8936	16.1667	308.732	32.5429	22.8133	23790.2	1874.71	0.101163
TCGA LGG	Glioma_LGG	TCGA-E1-5319-01A.PT	GRCh37	98.076	12.1757	329.805	27.4426	21.4083	21828.2	2398.3	0.0912785
TCGA LGG	Glioma_LGG	TCGA-E1-5319-10A.blood	GRCh37	98.6443	10.6667	315.537	29.8347	19.4911	19759	1336.53	0.088113
TCGA LGG	Glioma_LGG	TCGA-EZ-7264-01A.PT	GRCh37	95.6142	16.2725	311.736	30.3275	22.1171	23131.6	4253.45	0.0923543
TCGA LGG	Glioma_LGG	TCGA-EZ-7264-10A.blood	GRCh37	98.6008	10.7773	317.578	29.4166	22.9066	23231.6	1511.96	0.0904623
TCGA LGG	Glioma_LGG	TCGA-FG-5964-01A.PT	GRCh37	96.8122	14.6858	312.023	28.2814	22.5414	23283.6	3729.61	0.091509
TCGA LGG	Glioma_LGG	TCGA-FG-5964-10A.blood	GRCh37	97.8409	12.6021	324.038	30.123	24.5951	25137.8	1692.42	0.0926176
TCGA LGG	Glioma_LGG	TCGA-FG-5965-01B.PT	GRCh37	146.177	11.2849	343.769	44.7954	56.4841	38640.8	5343.68	0.111734
TCGA LGG	Glioma_LGG	TCGA-FG-5965-10A.blood	GRCh37	146.311	11.0003	345.095	43.7983	30.9401	21146.9	1981.43	0.105809
TCGA LGG	Glioma_LGG	TCGA-FG-7643-01A.PT	GRCh37	148.437	8.41996	397.968	40.6118	61.7427	41595.2	4618.97	0.104641
TCGA LGG	Glioma_LGG	TCGA-FG-7643-10A.blood	GRCh37	147.028	9.96077	350.454	43.5379	30.2963	20605.9	2060.92	0.106235
TCGA LGG	Glioma_LGG	TCGA-FG-8182-01A.PT	GRCh37	96.7408	14.6798	313.531	28.5731	39.7477	41086.8	3401.71	0.0880998
TCGA LGG	Glioma_LGG	TCGA-FG-8182-10A.blood	GRCh37	98.4297	11.2293	318.033	32.0071	22.7198	23082.2	1566.67	0.0950609
TCGA LGG	Glioma_LGG	TCGA-FG-A4MT-01A.PT	GRCh37	147.123	10.0508	342.77	41.3158	64.2688	43683.6	6870.39	0.101735
TCGA LGG	Glioma_LGG	TCGA-FG-A4MT-10A.blood	GRCh37	147.62	9.64959	399.129	37.4825	29.8166	20198.1	1888.25	0.106425
TCGA LGG	Glioma_LGG	TCGA-HT-7602-01A.PT	GRCh37	98.1494	11.8989	318.942	27.8551	39.5095	40254.5	3128.21	0.0970661
TCGA LGG	Glioma_LGG	TCGA-HT-7602-10A.blood	GRCh37	96.381	15.2301	326.095	29.5468	21.3461	22147.7	1568.78	0.0968184
TCGA LGG	Glioma_LGG	TCGA-HT-7689-01A.PT	GRCh37	97.2437	13.744	318.083	27.2062	22.2186	22848.4	3066.31	0.0873381
TCGA LGG	Glioma_LGG	TCGA-HT-7689-10A.blood	GRCh37	98.2284	11.6671	312.59	31.4703	19.2711	19618.6	1356.59	0.0887173
TCGA LGG	Glioma_LGG	TCGA-HT-7695-01A.PT	GRCh37	95.7347	16.3849	322.88	29.3704	20.626	21544.9	2390.4	0.0921049
TCGA LGG	Glioma_LGG	TCGA-HT-7695-10A.blood	GRCh37	95.636	16.2154	304.771	33.2685	22.0634	23070.2	1545.05	0.0846659
TCGA LGG	Glioma_LGG	TCGA-HT-8104-01A.PT	GRCh37	147.782	9.3037	357.165	39.6822	65.1285	44070.7	7798.93	0.102292
TCGA LGG	Glioma_LGG	TCGA-HT-8104-10A.blood	GRCh37	147.208	9.87126	360.639	39.938	32.1742	21856.4	1945.49	0.099689
TCGA LGG	Glioma_LGG	TCGA-HT-A5R7-01A.PT	GRCh37	146.7	10.2925	308.186	47.6278	65.6593	44757.4	5759.41	0.109722
TCGA LGG	Glioma_LGG	TCGA-HT-A5R7-10A.blood	GRCh37	147.816	9.15688	351.644	40.3207	31.9789	21634.3	2008.9	0.100315
TCGA LGG	Glioma_LGG	TCGA-HT-A61B-01A.PT	GRCh37	147.073	10.0525	333.348	43.9292	67.3869	45818.6	8480.85	0.108504
TCGA LGG	Glioma_LGG	TCGA-HT-A61B-10A.blood	GRCh37	147.675	9.34907	364.391	39.4029	33.14	22441.1	2298.61	0.104338
TCGA LGG	Glioma_LGG	TCGA-HW-7486-01A.PT	GRCh37	96.88	14.4448	327.858	29.4731	37.3474	38550.1	3578.8	0.0918434
TCGA LGG	Glioma_LGG	TCGA-HW-7486-10A.blood	GRCh37	97.5965	13	314.539	28.4678	36.0035	36890.1	2793.18	0.0911546
TCGA LGG	Glioma_LGG	TCGA-HW-7487-01A.PT	GRCh37	97.026	14.0877	314.999	26.2279	21.7436	22410	2521.4	0.0864574
TCGA LGG	Glioma_LGG	TCGA-HW-7487-10A.blood	GRCh37	97.9522	12.3094	301.665	31.7491	23.1159	23599.1	1826.45	0.0907188
TCGA LGG	Glioma_LGG	TCGA-IK-7675-01A.PT	GRCh37	97.8694	12.6223	324.307	25.218	42.6402	43568.5	9024.18	0.0923526
TCGA LGG	Glioma_LGG	TCGA-IK-7675-10A.blood	GRCh37	98.3321	11.6574	325.771	24.877	23.1131	23505.2	1546.72	0.0842416
TCGA LGG	Glioma_LGG	TCGA-TM-A7CF-01A.PT	GRCh37	147.366	9.70606	358.793	40.8606	61.5217	41747.6	5819.45	0.10623
TCGA LGG	Glioma_LGG	TCGA-TM-A7CF-10A.blood	GRCh37	147.572	9.37986	338.095	38.8376	32.344	21917.4	2347.85	0.107223
TCGA LGG	Glioma_LGG	TCGA-TQ-A7RK-01A.PT	GRCh37	146.588	10.6764	344.388	41.5743	58.3147	39781.4	5962.03	0.102138
TCGA LGG	Glioma_LGG	TCGA-TQ-A7RK-10A.blood	GRCh37	146.279	10.6463	295.88	49.582	34.0976	23310	2353.31	0.107543
TCGA LGG	Glioma_LGG	TCGA-TQ-A7RV-01A.PT	GRCh37	146.717	10.5735	346.938	39.8341	56.0223	38183.9	4670.76	0.0995073
TCGA LGG	Glioma_LGG	TCGA-TQ-A7RV-10A.blood	GRCh37	147.691	9.34073	363.386	41.6054	33.8793	22939.4	2304.04	0.10721
TCGA LGG	Glioma_LGG	TCGA-TQ-A8XE-01A.PT	GRCh37	144.876	12.8419	311.399	50.7459	62.1849	42923	7905.88	0.114589
TCGA LGG	Glioma_LGG	TCGA-TQ-A8XE-10A.blood	GRCh37	147.649	9.46733	355.648	37.7653	34.3959	23295.7	2329.87	0.101076
LB iPSC	TS	BG096-1-blood	GRCh37	99.4756	4.63807	369.31	29.3973	38.933	39138.2	1917.83	0.0800092
LB iPSC	TS	BG096-2-blood	GRCh37	99.5114	4.46453	366.334	29.3357	37.6883	37873.4	1886.52	0.0801912
LB iPSC	TS	BG096-3-blood	GRCh37	99.451	4.77293	382.398	30.6065	174.581	175544	8039.9	0.0785657
LB iPSC	TS	BG096-3-saliva	GRCh37	99.4558	4.83176	366.905	30.1317	194.57	195635	8042.93	0.0753751
LB iPSC	TS	BG096-3-urine	GRCh37	96.1876	11.7866	149.826	59.5393	127.23	132273	14618.6	0.0882687
LB iPSC	TS	FVLTIPS1	GRCh37	99.5139	4.48578	236.704	37.4206	3.43589	3452.67	384.136	0.11625
LB iPSC	TS	FVLTIPS4	GRCh37	99.4995	4.55281	240.44	36.2546	4.10638	4127.04	420.634	0.109494
LB iPSC	TS	FVLTIPS7	GRCh37	99.3977	4.98447	313.729	30.8587	3.34472	3364.98	372.082	0.116145
LB iPSC	TS	JL0103LA2IPS1	GRCh37	99.4692	4.72537	340.317	27.8552	22.978	23100.6	1640.65	0.081118
LB iPSC	TS	JL0103LA2IPS2	GRCh37	99.4034	5.01789	288.235	32.5553	25.6122	25765.9	1891.8	0.0823603
LB iPSC	TS	JL0103LA2IPS3	GRCh37	99.3355	5.35345	314.899	31.6544	3.6283	3652.58	432.854	0.115452
LB iPSC	TS	JL0103LA2IPS4	GRCh37	99.467	4.76039	341.378	28.6028	22.2347	22353.8	1510.08	0.0812377
LB iPSC	TS	JL0103LA2IPS50	GRCh37	99.3919	5.18545	386.595	28.7492	3.75326	3776.22	398.116	0.109753
LB iPSC	TS	JL0103LA2IPS51	GRCh37	99.4003	5.18142	356.985	28.3223	3.43565	3456.38	360.89	0.111281
LB iPSC	TS	JL0103LA2IPS52	GRCh37	99.3932	5.03411	320.452	30.5015	26.5628	26725	1905.33	0.0818317
LB iPSC	TS	JL0103LA2IPS55	GRCh37	99.3748	5.19796	348.024	29.2864	3.75369	3777.31	384.386	0.107803
LB iPSC	TS	JL0103LA2IPS56	GRCh37	99.3618	5.29361	331.386	29.198	3.65763	3681.12	392.577	0.108767
LB iPSC	TS	JL0103LA2IPS57	GRCh37	99.3919	5.20722	331.843	28.8414	3.6618	3684.21	387.196	0.109724
LB iPSC	TS	JL0103LA2IPS58	GRCh37	99.4217	4.9728	335.965	28.7657	3.67174	3693.1	382.728	0.110406
LB iPSC	TS	JL0103LA2IPS59	GRCh37	99.3424	5.43382	336.999	28.7255	3.68491	3709.3	381.169	0.107555
LB iPSC	TS	JL0103LA2IPS60	GRCh37	99.3724	5.1327	301.633	31.1856	26.3382	26504.5	1906.2	0.0814685
LB iPSC	TS	JL0103LEFT10	GRCh37	99.5167	4.5319	304.014	33.0295	3.81994	3838.49	401.356	0.11108
LB iPSC	TS	JL0103LEFT2	GRCh37	99.3835	5.27429	352.807	28.4576	3.73944	3762.64	401.372	0.110539
LB iPSC	TS	JL0103LEFT5	GRCh37	99.371	5.31437	368.796	28.2987	3.76488	3788.72	398.286	0.108978
LB iPSC	TS	JL0103LEFT8	GRCh37	99.4613	4.83944	338.655	27.8913	3.6723	3692.19	385.371	0.106376
LB iPSC	TS	JL0103LEFT9	GRCh37	99.4136	5.04864	323.406	29.3602	3.70915	3731.02	389.548	0.109437
LB iPSC	TS	JL0103LTIPS10	GRCh37	99.4595	4.83544	316.676	29.4314	3.58314	3602.61	399.016	0.110951
LB iPSC	TS	JL0103LTIPS1	GRCh37	99.4595	4.83544	316.676	29.4314	3.70635	3726.49	387.773	0.110638
LB iPSC	TS	JL0103LTIPS11	GRCh37	99.4111	5.06479	306.036	30.6403	3.70351	3725.45	403.832	0.108796
LB iPSC	TS	JL0103LTIPS12	GRCh37	99.4455	4.90715	332.027	29.7693	3.69802	3718.64	391.356	0.109285
LB iPSC	TS	JL0103LTIPS13	GRCh37	99.5013	4.60983	343.732	27.8929	26.7608	26894.9	1964.43	0.0806996
LB iPSC	TS	JL0103LTIPS14	GRCh37	99.473	4.77436	335.036	28.8834	3.64936	3668.7	396.203	0.111157
LB iPSC	TS	JL0103LTIPS17	GRCh37	99.0515	5.94742	175.845	49.1254	2.98244	3011	340.043	0.118465
LB iPSC	TS	JL0103LTIPS2	GRCh37	99.4495	4.89059	340.363	28.1057	3.66922	3689.53	385.343	0.10898
LB iPSC	TS	JL0103LTIPS3	GRCh37	99.5376	4.44259	329.3	28.9312	27.1435	27269.6	2044.8	0.08405
LB iPSC	TS	JL0103LTIPS4	GRCh37	99.399	5.22144	348.963	30.0635	3.58827	3609.97	380.965	0.110895
LB iPSC	TS	JL0103LTIPS5	GRCh37	99.4481	4.8785	314.322	29.5807	3.53194	3551.54	379.159	0.108564
LB iPSC	TS	JL0103LTIPS6	GRCh37	99.4237	4.97087	306.291	30.5036	3.61228	3633.22	390.187	0.110043
LB iPSC	TS	JL0103LTIPS7	GRCh37	99.4478	4.8858	326.251	29.2174	3.71178	3732.39	395.081	0.108015
LB iPSC	TS	JL0103LTIPS8	GRCh37	99.5484	4.36847	291.518	30.0086	26.6664	26787.3	2010.28	0.0837392
LB iPSC	TS	JL0103LTIPS9	GRCh37	99.4058	5.02554	283.274	31.0933	25.3683	25519.9	2515.85	0.0838783
LB iPSC	TS	JL0103RA2IPS11	GRCh37	99.4104	5.00603	319.062	30.5582	26.4777	26634.7	2187.49	0.0799384
LB iPSC	TS	JL0103RA2IPS2	GRCh37	99.3896	5.12873	346.272	28.7112	3.80344	3826.8	427.267	0.108616
LB iPSC	TS	JL0103RA2IPS3	GRCh37	99.4474	4.88262	325.605	29.2216	3.68269	3703.16	390.425	0.108308
LB iPSC	TS	JL0103RA2IPS40	GRCh37	99.4066	5.00593	294.402	31.6192	25.9529	26107.8	1991.26	0.0827414
LB iPSC	TS	JL0103RA2IPS41	GRCh37	99.486	4.70475	277.536	32.0613	26.2869	26422.7	1983.43	0.0806311
LB iPSC	TS	JL0103RA2IPS42	GRCh37	99.4707	4.77638	329.781	28.74	3.64063	3660	399.261	0.10919
LB iPSC	TS	JL0103RA2IPS43	GRCh37	99.0487	5.92415	176.937	50.0273	2.9372	2965.41	327.359	0.11752
LB iPSC	TS	JL0103RA2IPS44	GRCh37	99.4162	5.01091	311.222	30.1579	3.57254	3593.52	483.976	0.110437
LB iPSC	TS	JL0103RA2IPS54	GRCh37	99.4157	4.9742	309.445	30.2191	21.1586	21283	1569.41	0.0829442
LB iPSC	TS	JL0103RA2IPS55	GRCh37	99.4491	4.85654	317.728	29.3797	3.60572	3625.69	428.704	0.108992
LB iPSC	TS	JL0103RA2IPS56	GRCh37	99.4727	4.77037	280.439	31.9566	26.367	26506.7	2017.66	0.0822187
LB iPSC	TS	JL0103RA2IPS57	GRCh37	99.4625	4.8223	337.073	28.7683	3.73111	3751.27	389.258	0.111621
LB iPSC	TS	JL0103RA2IPS6	GRCh37	99.4547	4.86298	334.123	29.0155	3.70513	3725.44	385.735	0.107816
LB iPSC	TS	JL0103RIGHT2	GRCh37	99.3746	5.21525	324.821	30.7335	3.67129	3694.39	387.014	0.108689
LB iPSC	TS	JL0103RIGHT3	GRCh37	99.3258	5.3791	336.479	30.19	3.63733	3662.02	394.467	0.111233
LB iPSC	TS	JL0103RIGHT5	GRCh37	99.3076	5.45239	313.881	31.8091	3.57635	3601.29	401.473	0.112039
LB iPSC	TS	JL0103RIGHT8	GRCh37	99.5099	4.537	294.091	32.7539	3.75858	3777.09	397.328	0.10975
LB iPSC	TS	JL0103RIGHT9	GRCh37	99.4287	4.9799	326.593	29.0191	3.76232	3783.93	419.769	0.109122
LB iPSC	TS	JL0103RTIPS10	GRCh37	99.4933	4.65027	353.914	27.8805	26.8813	27018.2	1958.01	0.0811207
LB iPSC	TS	JL0103RTIPS1	GRCh37	99.4831	4.70966	343.959	28.0979	3.47367	3491.72	367.866	0.109072
LB iPSC	TS	JL0103RTIPS11	GRCh37	99.4831	4.70966	343.959	28.0979	26.7764	26915.6	1840.45	0.0809754
LB iPSC	TS	JL0103RTIPS12	GRCh37	99.5368	4.4435	325.062	28.7398	27.3412	27468.4	2043.56	0.0827331
LB iPSC	TS	JL0103RTIPS13	GRCh37	99.4659	4.71158	335.368	27.8186	27.2778	27424.3	2010.02	0.081377
LB iPSC	TS	JL0103RTIPS14	GRCh37	99.4742	4.69977	343.97	27.8526	3.7987	3818.78	402.337	0.109369
LB iPSC	TS	JL0103RTIPS17	GRCh37	98.9964	5.97843	168.172	48.9471	2.95145	2981.37	330.277	0.119125
LB iPSC	TS	JL0103RTIPS2	GRCh37	99.4901	4.67576	311.18	30.6344	21.436	21545.9	1677.55	0.0834324
LB iPSC	TS	JL0103RTIPS3	GRCh37	99.362	5.24236	340.523	29.2399	3.77339	3797.62	420.035	0.109718
LB iPSC	TS	JL0103RTIPS4	GRCh37	99.4041	5.04208	290.074	31.0633	3.49515	3516.11	391.562	0.113324
LB iPSC	TS	JL0103RTIPS5	GRCh37	99.4448	4.88788	322.935	30.1155	3.58496	3604.98	388.066	0.110745
LB iPSC	TS	JL0103RTIPS6	GRCh37	99.4551	4.82522	335.549	28.942	3.71768	3738.05	396.162	0.108281
LB iPSC	TS	JL0103RTIPS7	GRCh37	99.3303	5.3607	317.89	30.5695	3.61498	3639.36	469.842	0.115498
LB iPSC	TS	JL0103RTIPS8	GRCh37	99.3728	5.21195	333.671	30.5826	3.59937	3622.09	401.198	0.109446
LB iPSC	TS	JL0103RTIPS9	GRCh37	99.4815	4.70962	330.314	28.6651	3.94928	3969.86	413.638	0.107769
LB iPSC	TS	LEFT-11	GRCh37	99.5372	4.33966	413.205	28.7514	40.6987	40887.9	3113.7	0.0794799
LB iPSC	TS	LEFT-3	GRCh37	99.5575	4.22566	398.913	27.864	39.4438	39619.1	2714.08	0.0795572
LB iPSC	TS	RIGHT-10	GRCh37	99.5915	4.07848	413.79	27.8373	41.9492	42121.3	3167.4	0.0815146
LB iPSC	TS	RIGHT-11	GRCh37	99.5217	4.40765	396.447	27.9569	41.1721	41370	3129.67	0.0799354
LB iPSC	TS	RIGHT-4	GRCh37	99.5979	4.05965	409.28	28.0624	41.8882	42057.3	3114.66	0.0809319
LB iPSC	TS	RIGHT_6	GRCh37	99.4949	4.59081	378.03	32.2127	36.6913	36877.6	2801.28	0.0804523
BSMN TS	Vaccarino.TS.WGS	NC10-CX-ASTMIG	GRCh37	149.83	5.98417	461.552	24.1442	33.7603	22532.4	1016.59	0.0657207
BSMN TS	Vaccarino.TS.WGS	NC10-CX-Bulk	GRCh37	149.132	7.0289	437.194	23.4263	112.516	75447.1	5543.45	0.0604859
BSMN TS	Vaccarino.TS.WGS	NC10-CX-INT	GRCh37	149.781	6.11883	466.656	24.1451	34.4872	23025.1	1057.2	0.0668735
BSMN TS	Vaccarino.TS.WGS	NC10-CX-OLI	GRCh37	149.793	6.08727	457.67	24.0718	35.5257	23716.5	1044.12	0.0650467
BSMN TS	Vaccarino.TS.WGS	NC10-CX-PYR	GRCh37	149.8	6.06646	466.065	23.8712	32.4958	21692.8	999.264	0.0656016
BSMN TS	Vaccarino.TS.WGS	NC10-STR-ASTMIG	GRCh37	149.824	6.10932	466.053	24.0102	29.364	19599	931.889	0.0669872
BSMN TS	Vaccarino.TS.WGS	NC10-STR-Bulk	GRCh37	149.336	6.79559	458.57	23.9089	103.153	69074.3	4667.63	0.0602827
BSMN TS	Vaccarino.TS.WGS	NC10-STR-INT	GRCh37	150.006	5.40755	431.531	23.5307	38.9793	25985.1	1106.12	0.0632874
BSMN TS	Vaccarino.TS.WGS	NC10-STR-MSN	GRCh37	149.8	6.18345	462.787	24.021	33.1851	22153	999.135	0.0645272
BSMN TS	Vaccarino.TS.WGS	NC10-STR-OLI	GRCh37	149.883	5.96505	453.005	24.0317	40.0811	26741.6	1172.55	0.0651494
BSMN TS	Vaccarino.TS.WGS	NC12-CX-ASTMIG	GRCh37	149.433	6.58097	468.493	24.2714	28.6636	19181.5	889.159	0.0687207
BSMN TS	Vaccarino.TS.WGS	NC12-CX-Bulk	GRCh37	149.263	6.96687	435.806	23.651	98.5352	66014.3	6046.65	0.0654958
BSMN TS	Vaccarino.TS.WGS	NC12-CX-INT	GRCh37	149.413	6.60368	471.368	24.4004	30.2025	20214.1	929.641	0.0684521
BSMN TS	Vaccarino.TS.WGS	NC12-CX-OLI	GRCh37	149.412	6.62265	468.497	24.2139	29.667	19855.8	907.406	0.0686667
BSMN TS	Vaccarino.TS.WGS	NC12-CX-PYR	GRCh37	149.392	6.68502	469.316	24.3032	26.8981	18005.1	849.224	0.0681892
BSMN TS	Vaccarino.TS.WGS	NC12-STR-ASTMIG	GRCh37	149.278	6.83013	477.832	24.0814	34.858	23351.1	1039.09	0.0670159
BSMN TS	Vaccarino.TS.WGS	NC12-STR-Bulk	GRCh37	149.197	7.09881	450.884	23.7283	104.289	69900.2	6040.01	0.065144
BSMN TS	Vaccarino.TS.WGS	NC12-STR-INT	GRCh37	149.64	6.31772	443.023	23.4755	34.6075	23127.2	1027.16	0.0680933
BSMN TS	Vaccarino.TS.WGS	NC12-STR-MSN	GRCh37	149.456	6.55406	457.917	24.381	31.568	21122	956.076	0.0696508
BSMN TS	Vaccarino.TS.WGS	NC12-STR-OLI	GRCh37	149.279	6.83175	476.603	24.1935	30.4983	20430.4	902.07	0.0687223
BSMN TS	Vaccarino.TS.WGS	NC14-STR-ASTMIG	GRCh37	149.789	5.95851	462.2	23.9175	41.1887	27497.8	1125.77	0.0629981
BSMN TS	Vaccarino.TS.WGS	NC14-STR-Bulk	GRCh37	149.119	7.06743	457.619	23.3313	111.718	74918.7	6638.11	0.0618731
BSMN TS	Vaccarino.TS.WGS	NC14-STR-INT	GRCh37	149.871	5.89726	457.425	23.3555	85.0896	56775	1963.78	0.0583689
BSMN TS	Vaccarino.TS.WGS	NC14-STR-MSN	GRCh37	149.52	6.42281	459.829	23.6522	38.5819	25803.9	1068.75	0.0636897
BSMN TS	Vaccarino.TS.WGS	NC14-STR-OLI	GRCh37	149.482	6.54327	469.478	23.1173	35.4612	23722.8	975.94	0.0640305
BSMN TS	Vaccarino.TS.WGS	NC16-CX-ASTMIG	GRCh37	149.221	6.74947	449.334	23.7867	38.5121	25808.7	1081.76	0.0652071
BSMN TS	Vaccarino.TS.WGS	NC16-CX-Bulk	GRCh37	149.354	6.37388	459.175	23.9053	95.1375	63699.5	6795.65	0.0642131
BSMN TS	Vaccarino.TS.WGS	NC16-CX-INT	GRCh37	149.398	6.60082	456.683	24.0792	36.854	24668.2	1053.66	0.0650733
BSMN TS	Vaccarino.TS.WGS	NC16-CX-OLI	GRCh37	149.312	6.57285	441.172	23.634	33.8903	22697.7	933.602	0.0645709
BSMN TS	Vaccarino.TS.WGS	NC16-CX-PYR	GRCh37	149.348	6.65746	461.899	24.2921	41.7356	27945.1	1129.2	0.0645427
BSMN TS	Vaccarino.TS.WGS	NC16-STR-ASTMIG	GRCh37	149.288	6.83966	467.543	24.2955	33.2228	22254.2	934.357	0.0658755
BSMN TS	Vaccarino.TS.WGS	NC16-STR-Bulk	GRCh37	149.44	6.45914	460.228	23.835	94.1803	63021.9	7575.73	0.0649431
BSMN TS	Vaccarino.TS.WGS	NC16-STR-INT	GRCh37	149.39	6.54996	452.226	23.4395	33.0128	22098.4	955.196	0.0668487
BSMN TS	Vaccarino.TS.WGS	NC16-STR-MSN	GRCh37	149.635	6.28825	462.203	23.9056	32.3992	21652.2	938.034	0.0645576
BSMN TS	Vaccarino.TS.WGS	NC16-STR-OLI	GRCh37	149.304	6.81947	466.497	24.5149	32.1245	21516.2	941.603	0.0650989
BSMN TS	Vaccarino.TS.WGS	NC18-CX-ASTMIG	GRCh37	149.72	6.19966	456.217	24.0119	33.7858	22566.1	960.693	0.0643217
BSMN TS	Vaccarino.TS.WGS	NC18-CX-Bulk	GRCh37	149.292	6.54037	467.955	24.1337	94.9787	63619.4	4691.67	0.0611825
BSMN TS	Vaccarino.TS.WGS	NC18-CX-INT	GRCh37	149.751	6.17748	465.474	24.4089	32.4129	21644.5	988.916	0.0659815
BSMN TS	Vaccarino.TS.WGS	NC18-CX-OLI	GRCh37	150.013	5.62569	429.305	23.7509	25.1166	16743	760.505	0.0659824
BSMN TS	Vaccarino.TS.WGS	NC18-CX-PYR	GRCh37	149.678	6.29172	460.534	24.0269	31.2389	20870.8	905.641	0.0644843
BSMN TS	Vaccarino.TS.WGS	NC18-STR-ASTMIG	GRCh37	149.596	6.353	468.908	24.7644	27.5801	18436.4	892.267	0.0674078
BSMN TS	Vaccarino.TS.WGS	NC18-STR-Bulk	GRCh37	148.978	7.21139	445.312	23.6316	102.885	69060.3	8088.88	0.0647275
BSMN TS	Vaccarino.TS.WGS	NC18-STR-INT	GRCh37	149.38	7.04716	402.969	23.1509	25.9941	17401.3	800.09	0.0653643
BSMN TS	Vaccarino.TS.WGS	NC18-STR-MSN	GRCh37	149.62	6.23848	468.653	24.851	30.1446	20147.4	1132.02	0.0666795
BSMN TS	Vaccarino.TS.WGS	NC18-STR-OLI	GRCh37	148.783	7.71682	457.836	23.7322	34.8158	23400.5	1007.97	0.0648923
BSMN TS	Vaccarino.TS.WGS	NC19-CX-Bulk	GRCh37	149.301	6.70475	464.461	24.1257	108.792	72867.8	6680.05	0.0617867
BSMN TS	Vaccarino.TS.WGS	NC19-CX-INT	GRCh37	149.791	6.10013	469.255	23.8729	36.6967	24498.6	1138.42	0.0648468
BSMN TS	Vaccarino.TS.WGS	NC19-CX-OLI	GRCh37	149.829	6.00314	463.062	23.9156	36.8814	24615.7	1210.83	0.065291
BSMN TS	Vaccarino.TS.WGS	NC19-CX-PYR	GRCh37	149.808	6.04971	464.641	24.0752	30.5548	20396	1035.56	0.067315
BSMN TS	Vaccarino.TS.WGS	NC19-STR-ASTMIG	GRCh37	149.851	5.90103	456.076	23.9722	40.4422	26988.2	1261.37	0.0642008
BSMN TS	Vaccarino.TS.WGS	NC19-STR-Bulk	GRCh37	149.174	7.07391	461.25	23.508	106.849	71626.7	5974.46	0.0626639
BSMN TS	Vaccarino.TS.WGS	NC19-STR-INT	GRCh37	150.057	5.27347	427.616	22.9951	38.0001	25323.7	1256.1	0.0666558
BSMN TS	Vaccarino.TS.WGS	NC19-STR-MSN	GRCh37	149.831	5.97199	465.119	23.9884	32.2423	21519.2	1075.06	0.0663904
BSMN TS	Vaccarino.TS.WGS	NC19-STR-OLI	GRCh37	149.85	5.94164	459.049	23.93	31.0018	20688.6	1039.89	0.066139
BSMN TS	Vaccarino.TS.WGS	NC1-CX-ASTMIG	GRCh37	148.924	7.41641	434.568	23.2238	26.0882	17517.8	795.655	0.0690657
BSMN TS	Vaccarino.TS.WGS	NC1-CX-Bulk	GRCh37	148.319	7.1273	380.152	24.0657	121.68	82039.9	3800.51	0.0613272
BSMN TS	Vaccarino.TS.WGS	NC1-CX-INT	GRCh37	148.929	7.51831	428.158	23.538	36.8417	24737.7	1004.05	0.0668558
BSMN TS	Vaccarino.TS.WGS	NC1-CX-OLI	GRCh37	149.718	6.15611	456.735	24.1956	33.562	22416.8	969.003	0.0664052
BSMN TS	Vaccarino.TS.WGS	NC1-CX-PYR	GRCh37	148.88	7.5061	443.983	23.8001	33.1257	22249.9	920.304	0.0665829
BSMN TS	Vaccarino.TS.WGS	NC1-STR-ASTMIG	GRCh37	149.358	6.59805	439.207	23.4132	37.1179	24851.7	1019.1	0.0654433
BSMN TS	Vaccarino.TS.WGS	NC1-STR-Bulk	GRCh37	148.62	6.56771	388.122	24.8204	110.69	74478.7	7951.1	0.0668404
BSMN TS	Vaccarino.TS.WGS	NC1-STR-INT	GRCh37	149.581	6.44741	452.905	23.566	36.5453	24431.8	1022.9	0.0672465
BSMN TS	Vaccarino.TS.WGS	NC1-STR-MSN	GRCh37	149.296	6.87672	442.503	23.1801	30.8366	20654.7	886.642	0.0671153
BSMN TS	Vaccarino.TS.WGS	NC1-STR-OLI	GRCh37	148.866	7.56966	438.693	23.5101	32.7542	22002.5	970.332	0.0660558
BSMN TS	Vaccarino.TS.WGS	NC20-CX-ASTMIG	GRCh37	149.321	6.7837	458.783	24.3517	32.5844	21821.7	980.245	0.0666681
BSMN TS	Vaccarino.TS.WGS	NC20-CX-Bulk	GRCh37	149.171	6.93385	443.082	23.4078	104.601	70121.7	6415.49	0.0640316
BSMN TS	Vaccarino.TS.WGS	NC20-CX-OLI	GRCh37	149.34	6.71396	461.897	24.4096	33.4047	22368.2	975.312	0.0646098
BSMN TS	Vaccarino.TS.WGS	NC20-STR-ASTMIG	GRCh37	149.348	6.73729	461.94	24.2493	42.2439	28285.5	1226.21	0.0650242
BSMN TS	Vaccarino.TS.WGS	NC20-STR-Bulk	GRCh37	149.399	6.5379	467.331	23.3461	105.858	70856.1	6599.36	0.0630997
BSMN TS	Vaccarino.TS.WGS	NC20-STR-INT	GRCh37	149.362	6.66788	458.551	23.0273	36.3891	24363	1048.97	0.0657761
BSMN TS	Vaccarino.TS.WGS	NC20-STR-MSN	GRCh37	149.316	6.78947	466.761	24.5641	29.833	19979.8	13407.5	0
BSMN TS	Vaccarino.TS.WGS	NC20-STR-OLI	GRCh37	149.746	5.88019	448.599	24.1924	26.6221	17778.2	866.014	0.0675586
BSMN TS	Vaccarino.TS.WGS	NC21-CX-ASTMIG	GRCh37	149.359	6.68578	462.705	24.0409	41.529	27804.8	1005.04	0.0637082
BSMN TS	Vaccarino.TS.WGS	NC21-CX-Bulk	GRCh37	148.988	7.04747	453.189	23.0298	94.4755	63411.3	5760.89	0.0623823
BSMN TS	Vaccarino.TS.WGS	NC21-CX-INT	GRCh37	149.201	7.01482	465.883	23.6655	28.4258	19052	746.524	0.0648064
BSMN TS	Vaccarino.TS.WGS	NC21-CX-OLI	GRCh37	147.903	8.73175	456.535	23.8681	29.18	19729.1	778.581	0.0631956
BSMN TS	Vaccarino.TS.WGS	NC21-CX-PYR	GRCh37	149.485	6.33755	451.198	23.0649	31.7186	21218.5	831.137	0.0655447
BSMN TS	Vaccarino.TS.WGS	NC21-STR-ASTMIG	GRCh37	149.317	6.79956	465.559	24.0711	36.8832	24701.2	995.068	0.064799
BSMN TS	Vaccarino.TS.WGS	NC21-STR-Bulk	GRCh37	149.009	7.16968	453.681	23.4576	107.284	71998.3	6282.82	0.0624484
BSMN TS	Vaccarino.TS.WGS	NC21-STR-INT	GRCh37	149.887	5.80579	463.086	23.068	83.2839	55564.5	1862.9	0.0605954
BSMN TS	Vaccarino.TS.WGS	NC21-STR-MSN	GRCh37	149.403	6.57976	461.357	24.3228	32.9576	22059.6	880.389	0.0641728
BSMN TS	Vaccarino.TS.WGS	NC21-STR-OLI	GRCh37	149.332	6.72426	462.045	24.2822	35.4434	23734.6	925.544	0.0650922
BSMN TS	Vaccarino.TS.WGS	NC22-CX-Bulk	GRCh37	149.169	7.05444	459.882	23.6403	103.266	69227.7	4788.58	0.062154
BSMN TS	Vaccarino.TS.WGS	NC22-STR-ASTMIG	GRCh37	149.765	6.12139	464.764	23.9526	38.4153	25650.4	1156.7	0.0650672
BSMN TS	Vaccarino.TS.WGS	NC22-STR-Bulk	GRCh37	149.309	6.75908	451.025	23.8053	101.122	67727	3354.05	0.0607779
BSMN TS	Vaccarino.TS.WGS	NC22-STR-INT	GRCh37	150.035	5.32918	431.363	23.0089	38.2105	25467.7	1112.79	0.0654129
BSMN TS	Vaccarino.TS.WGS	NC22-STR-MSN	GRCh37	149.771	6.07679	463.463	23.9403	31.3782	20950.8	1041.75	0.0660555
BSMN TS	Vaccarino.TS.WGS	NC22-STR-OLI	GRCh37	149.811	5.96167	461.636	23.7719	35.055	23399.5	1063.22	0.0669654
BSMN TS	Vaccarino.TS.WGS	NC23-CX-ASTMIG	GRCh37	149.607	6.3776	458.18	23.9813	34.6601	23167.5	971.88	0.0656291
BSMN TS	Vaccarino.TS.WGS	NC23-CX-Bulk	GRCh37	149.335	6.70267	463.623	23.3692	108.522	72670.3	7475.03	0.0619094
BSMN TS	Vaccarino.TS.WGS	NC23-CX-INT	GRCh37	149.633	6.34237	454.325	24.2646	31.7345	21208.3	1103.35	0.0672501
BSMN TS	Vaccarino.TS.WGS	NC23-CX-OLI	GRCh37	149.507	6.63475	464.121	24.0298	31.3022	20936.9	933.325	0.0671752
BSMN TS	Vaccarino.TS.WGS	NC23-CX-PYR	GRCh37	149.564	6.49008	462.231	24.0019	35.3995	23668.5	1049.43	0.065336
BSMN TS	Vaccarino.TS.WGS	NC23-STR-ASTMIG	GRCh37	149.542	6.55309	469.167	24.1767	34.265	22913.4	1000.32	0.0654566
BSMN TS	Vaccarino.TS.WGS	NC23-STR-Bulk	GRCh37	148.773	7.41225	459.094	23.305	94.4123	63460.5	5965.56	0.0635165
BSMN TS	Vaccarino.TS.WGS	NC23-STR-INT	GRCh37	149.358	6.67262	462.505	23.4802	38.5888	25836.4	1081.86	0.0649916
BSMN TS	Vaccarino.TS.WGS	NC23-STR-MSN	GRCh37	149.609	6.41083	447.966	23.8762	36.7995	24597.1	1047.04	0.0643024
BSMN TS	Vaccarino.TS.WGS	NC23-STR-OLI	GRCh37	149.57	6.48047	458.785	24.0441	35.6237	23817.4	1013.35	0.0650223
BSMN TS	Vaccarino.TS.WGS	NC2-CX-ASTMIG	GRCh37	149.548	6.3829	442.365	24.5996	35.0065	23408.2	987.119	0.0673929
BSMN TS	Vaccarino.TS.WGS	NC2-CX-Bulk	GRCh37	148.859	5.97709	400.789	24.6612	115.483	77579.3	10107.3	0.0651714
BSMN TS	Vaccarino.TS.WGS	NC2-CX-INT	GRCh37	149.514	6.49537	447.681	24.6261	35.9477	24043	1139.52	0.0681652
BSMN TS	Vaccarino.TS.WGS	NC2-CX-OLI	GRCh37	149.518	6.46903	449.429	24.559	28.8554	19298.9	909.563	0.0691037
BSMN TS	Vaccarino.TS.WGS	NC2-CX-PYR	GRCh37	149.473	6.57539	449.863	25.0452	32.1198	21488.7	1025.15	0.0691007
BSMN TS	Vaccarino.TS.WGS	NC2-STR-ASTMIG	GRCh37	149.578	6.3061	452.4	24.6141	29.2847	19578.2	858.184	0.0683021
BSMN TS	Vaccarino.TS.WGS	NC2-STR-Bulk	GRCh37	148.693	6.45754	394.972	23.5427	109.239	73466.3	4998.32	0.0627693
BSMN TS	Vaccarino.TS.WGS	NC2-STR-INT	GRCh37	150.025	5.34984	430.018	23.5215	48.2212	32142.1	1163.44	0.062939
BSMN TS	Vaccarino.TS.WGS	NC2-STR-MSN	GRCh37	149.603	6.22151	443.642	24.4561	39.7137	26546	1047.52	0.0650235
BSMN TS	Vaccarino.TS.WGS	NC2-STR-OLI	GRCh37	149.509	6.47057	452.987	24.7459	33.0052	22075.7	934.082	0.0687885
BSMN TS	Vaccarino.TS.WGS	NC3-CX-ASTMIG	GRCh37	149.548	6.36983	457.675	24.1184	33.9103	22675.2	1040	0.068912
BSMN TS	Vaccarino.TS.WGS	NC3-CX-Bulk	GRCh37	148.625	6.55805	405.168	24.8919	119.445	80366.7	4731.04	0.0609433
BSMN TS	Vaccarino.TS.WGS	NC3-CX-INT	GRCh37	149.556	6.35185	454.317	24.084	32.0791	21449.6	1025.86	0.0675632
BSMN TS	Vaccarino.TS.WGS	NC3-CX-OLI	GRCh37	149.486	6.51674	458.927	24.294	36.9209	24698.5	1177.69	0.0667315
BSMN TS	Vaccarino.TS.WGS	NC3-CX-PYR	GRCh37	149.504	6.47148	460.186	24.286	36.8315	24635.7	1104.43	0.0675203
BSMN TS	Vaccarino.TS.WGS	NC3-STR-ASTMIG	GRCh37	149.549	6.38076	445.697	24.5001	35.2431	23566.3	1205.35	0.0681549
BSMN TS	Vaccarino.TS.WGS	NC3-STR-Bulk	GRCh37	148.646	6.50819	399.513	23.9379	110.915	74616.8	6387.11	0.0620321
BSMN TS	Vaccarino.TS.WGS	NC3-STR-INT	GRCh37	149.393	6.44863	429.417	23.3015	28.8806	19332	985.733	0.0663863
BSMN TS	Vaccarino.TS.WGS	NC3-STR-MSN	GRCh37	149.371	6.655	447.833	23.4851	32.107	21494.8	1125.5	0.0668392
BSMN TS	Vaccarino.TS.WGS	NC3-STR-OLI	GRCh37	149.231	6.99626	436.236	23.483	27.1852	18216.9	973.755	0.0680999
BSMN TS	Vaccarino.TS.WGS	NC4a-CX-ASTMIG	GRCh37	149.302	6.69145	443.177	23.5988	38.2476	25617.5	980.728	0.0657123
BSMN TS	Vaccarino.TS.WGS	NC4a-CX-Bulk	GRCh37	149.385	6.70924	457.01	23.6011	105.907	70895.5	6441.14	0.062792
BSMN TS	Vaccarino.TS.WGS	NC4a-CX-INT	GRCh37	148.83	7.57629	455.112	23.3881	30.0974	20222.7	796.831	0.0651145
BSMN TS	Vaccarino.TS.WGS	NC4a-CX-OLI	GRCh37	149.176	7.11465	454.678	23.6092	31.61	21189.7	847.575	0.0650939
BSMN TS	Vaccarino.TS.WGS	NC4a-CX-PYR	GRCh37	149.722	6.13984	459.461	23.9876	29.171	19483.5	779.39	0.0670751
BSMN TS	Vaccarino.TS.WGS	NC4b-STR-ASTMIG	GRCh37	149.687	6.22686	466.486	24.3149	31.0108	20717.1	806.817	0.0675015
BSMN TS	Vaccarino.TS.WGS	NC4b-STR-Bulk	GRCh37	148.289	7.19314	420.182	23.9744	112.476	75849	3792.26	0.0618909
BSMN TS	Vaccarino.TS.WGS	NC4b-STR-INT	GRCh37	149.379	6.6451	453.512	23.0423	38.5044	25776.2	912.332	0.0630988
BSMN TS	Vaccarino.TS.WGS	NC4b-STR-MSN	GRCh37	149.095	7.08019	449.98	23.5609	28.8047	19319.7	798.185	0.0642599
BSMN TS	Vaccarino.TS.WGS	NC4b-STR-OLI	GRCh37	148.832	7.58614	457.77	23.5889	30.6145	20569.8	807.352	0.0649226
BSMN TS	Vaccarino.TS.WGS	NC5a-CX-ASTMIG	GRCh37	149.749	6.18126	463.826	24.2212	37.2592	24881.2	1130.38	0.0675603
BSMN TS	Vaccarino.TS.WGS	NC5a-CX-Bulk	GRCh37	149.376	6.59419	464.155	23.9104	98.4946	65937.4	5051.83	0.0627463
BSMN TS	Vaccarino.TS.WGS	NC5a-CX-INT	GRCh37	149.438	6.58786	448.037	24.284	34.7562	23257.9	993.464	0.0661472
BSMN TS	Vaccarino.TS.WGS	NC5a-CX-OLI	GRCh37	149.814	5.97073	461.936	23.9564	30.8236	20574.6	913.335	0.0672549
BSMN TS	Vaccarino.TS.WGS	NC5a-CX-PYR	GRCh37	149.47	6.58701	454.213	24.4148	33.4264	22363.3	998.771	0.0668975
BSMN TS	Vaccarino.TS.WGS	NC5b-STR-ASTMIG	GRCh37	149.603	6.41111	443.331	24.0644	35.8224	23944.9	1004.48	0.0668018
BSMN TS	Vaccarino.TS.WGS	NC5b-STR-Bulk	GRCh37	149.14	6.98311	445.389	22.6803	106.536	71433.8	3240.16	0.0599819
BSMN TS	Vaccarino.TS.WGS	NC5b-STR-INT	GRCh37	149.381	6.61035	458.207	23.0848	41.1046	27516.5	1057.06	0.0656128
BSMN TS	Vaccarino.TS.WGS	NC5b-STR-MSN	GRCh37	149.569	6.33336	457.894	24.2809	41.7457	27910.7	1080.99	0.0649528
BSMN TS	Vaccarino.TS.WGS	NC5b-STR-OLI	GRCh37	149.517	6.46633	459.33	24.2572	32.3407	21630.2	916.769	0.0660613
BSMN TS	Vaccarino.TS.WGS	NC6-STR-ASTMIG	GRCh37	149.847	5.90264	461.273	24.1398	34.8419	23251.7	1115.38	0.0642688
BSMN TS	Vaccarino.TS.WGS	NC6-STR-Bulk	GRCh37	148.776	6.32218	389.534	23.2063	112.934	75909.2	3499.76	0.0604173
BSMN TS	Vaccarino.TS.WGS	NC6-STR-INT	GRCh37	149.536	6.57726	456.199	22.8774	39.1902	26207.9	1191.67	0.0641355
BSMN TS	Vaccarino.TS.WGS	NC6-STR-MSN	GRCh37	149.852	5.8833	450.546	23.7617	39.2764	26210.1	1229.59	0.0653704
BSMN TS	Vaccarino.TS.WGS	NC6-STR-OLI	GRCh37	149.87	5.8444	450.573	24.1056	37.095	24751.5	1174.07	0.0649856
BSMN TS	Vaccarino.TS.WGS	NC7-CX-ASTMIG	GRCh37	149.893	5.78237	451.62	23.9324	34.4501	22983.2	1005.78	0.0646321
BSMN TS	Vaccarino.TS.WGS	NC7-CX-Bulk	GRCh37	149.44	6.47442	452.152	23.6657	108.758	72777	6695.6	0.0609372
BSMN TS	Vaccarino.TS.WGS	NC7-CX-INT	GRCh37	149.313	6.82859	437.867	23.2168	33.6456	22533.6	985.825	0.0644992
BSMN TS	Vaccarino.TS.WGS	NC7-CX-OLI	GRCh37	148.863	7.46297	463.3	23.5512	28.109	18882.5	804.337	0.0648522
BSMN TS	Vaccarino.TS.WGS	NC7-CX-PYR	GRCh37	149.436	6.66417	459.04	23.2521	31.7953	21276.9	959.134	0.0646664
BSMN TS	Vaccarino.TS.WGS	NC7-STR-ASTMIG	GRCh37	149.807	5.98473	459.862	23.8984	30.9623	20668.1	909.485	0.063592
BSMN TS	Vaccarino.TS.WGS	NC7-STR-Bulk	GRCh37	149.157	7.00506	442.676	23.2153	110.066	73791.9	7240.29	0.0624792
BSMN TS	Vaccarino.TS.WGS	NC7-STR-INT	GRCh37	149.602	6.39608	446.161	23.1864	34.1204	22807.4	968.838	0.0639081
BSMN TS	Vaccarino.TS.WGS	NC7-STR-MSN	GRCh37	149.8	6.04554	462.064	23.9705	27.0498	18057.4	790.333	0.0670552
BSMN TS	Vaccarino.TS.WGS	NC7-STR-OLI	GRCh37	149.818	6.00606	454.46	24.1683	29.3192	19569.9	859.513	0.065196
BSMN TS	Vaccarino.TS.WGS	NC8-CX-ASTMIG	GRCh37	150.039	5.56412	453.677	23.8101	34.9372	23285.5	1169.27	0.0673388
BSMN TS	Vaccarino.TS.WGS	NC8-CX-Bulk	GRCh37	148.968	7.23138	454.894	23.387	98.4521	66089.3	5504.38	0.0634832
BSMN TS	Vaccarino.TS.WGS	NC8-CX-INT	GRCh37	149.967	5.78038	457.583	23.7601	31.5812	21058.8	1059.49	0.067962
BSMN TS	Vaccarino.TS.WGS	NC8-CX-OLI	GRCh37	150	5.67572	459.226	23.9133	40.138	26758.6	1295.74	0.0661411
BSMN TS	Vaccarino.TS.WGS	NC8-CX-PYR	GRCh37	150.039	5.57089	448.684	23.8838	29.5048	19664.8	1002.89	0.0695209
BSMN TS	Vaccarino.TS.WGS	NC8-STR-ASTMIG	GRCh37	149.823	5.99011	457.73	24.1707	41.0001	27365.7	1298.93	0.0662502
BSMN TS	Vaccarino.TS.WGS	NC8-STR-Bulk	GRCh37	149.357	6.60129	460.176	23.7385	111.141	74413.3	6876.67	0.0633891
BSMN TS	Vaccarino.TS.WGS	NC8-STR-INT	GRCh37	149.883	5.84335	463.764	23.2235	71.1696	47483.6	2041.68	0.0626752
BSMN TS	Vaccarino.TS.WGS	NC8-STR-MSN	GRCh37	149.842	5.92304	457.891	24.1636	33.6088	22429.5	1083.14	0.0680704
BSMN TS	Vaccarino.TS.WGS	NC8-STR-OLI	GRCh37	149.778	6.11004	462.838	24.278	29.0518	19396.6	979.565	0.0680388
BSMN TS	Vaccarino.TS.WGS	NC9-CX-ASTMIG	GRCh37	149.44	6.64052	467.571	23.5478	40.5673	27146.3	1120.34	0.0652568
BSMN TS	Vaccarino.TS.WGS	NC9-CX-Bulk	GRCh37	148.892	7.44929	459.807	23.4728	94.7479	63635.1	5648.61	0.065084
BSMN TS	Vaccarino.TS.WGS	NC9-CX-INT	GRCh37	149.558	6.36466	469.418	23.433	37.799	25273.8	1075.61	0.065
BSMN TS	Vaccarino.TS.WGS	NC9-CX-OLI	GRCh37	149.568	6.30699	464.718	23.8294	34.1402	22825.9	965.091	0.0654754
BSMN TS	Vaccarino.TS.WGS	NC9-CX-PYR	GRCh37	149.46	6.60666	460.165	23.6567	41.1774	27550.8	1144.08	0.0668262
BSMN TS	Vaccarino.TS.WGS	NC9-STR-ASTMIG	GRCh37	149.985	5.73745	455.967	23.6063	27.734	18491.2	847.276	0.0682431
BSMN TS	Vaccarino.TS.WGS	NC9-STR-INT	GRCh37	149.607	6.40919	449.386	23.4353	32.8058	21928	937.025	0.0669472
BSMN TS	Vaccarino.TS.WGS	NC9-STR-MSN	GRCh37	150.035	5.55307	453.779	23.86	30.1458	20092.5	952.791	0.0683946
BSMN TS	Vaccarino.TS.WGS	NC9-STR-OLI	GRCh37	149.984	5.7479	459.863	23.4116	38.2701	25516.1	1063.4	0.0668991
BSMN TS	Vaccarino.TS.WGS	TS10-CX-ASTMIG	GRCh37	149.811	6.14094	461.036	23.9708	34.9194	23309.1	1102.41	0.0646217
BSMN TS	Vaccarino.TS.WGS	TS10-CX-Bulk	GRCh37	148.702	6.41901	396.075	23.9727	117.52	79030.3	4351.92	0.060473
BSMN TS	Vaccarino.TS.WGS	TS10-CX-INT	GRCh37	149.823	6.11723	459.425	24.1075	30.2533	20192.7	950.5	0.0652406
BSMN TS	Vaccarino.TS.WGS	TS10-CX-OLI	GRCh37	149.918	5.85923	447.946	24.067	32.1662	21455.8	1004.5	0.0647938
BSMN TS	Vaccarino.TS.WGS	TS10-CX-PYR	GRCh37	149.801	6.14507	462.516	23.8119	27.9832	18680.3	888.152	0.0663666
BSMN TS	Vaccarino.TS.WGS	TS10-STR-ASTMIG	GRCh37	149.787	6.21209	462.21	24.0887	32.874	21947.2	986.328	0.0644481
BSMN TS	Vaccarino.TS.WGS	TS10-STR-Bulk	GRCh37	148.061	7.80162	407.315	23.7534	106.291	71788.7	3373.84	0.060555
BSMN TS	Vaccarino.TS.WGS	TS10-STR-INT	GRCh37	150.036	5.39143	416.196	23.6947	27.6443	18425.2	834.664	0.0654609
BSMN TS	Vaccarino.TS.WGS	TS10-STR-MSN	GRCh37	149.984	5.73231	462.244	24.2427	36.1802	24122.7	1065.89	0.0634674
BSMN TS	Vaccarino.TS.WGS	TS10-STR-OLI	GRCh37	149.877	5.97154	455.031	24.0759	35.0764	23403.5	1078.8	0.0647966
BSMN TS	Vaccarino.TS.WGS	TS12-CX-ASTMIG	GRCh37	148.94	7.39466	461.741	23.3676	34.4523	23131.6	954.202	0.0645101
BSMN TS	Vaccarino.TS.WGS	TS12-CX-Bulk	GRCh37	149.164	7.16438	450.81	23.7385	106.273	71245.7	6838.64	0.0631486
BSMN TS	Vaccarino.TS.WGS	TS12-CX-INT	GRCh37	148.849	7.63813	438.379	23.4451	30.0565	20192.5	912.609	0.0659273
BSMN TS	Vaccarino.TS.WGS	TS12-CX-OLI	GRCh37	149.487	6.43206	456.485	24.0693	29.4102	19674.2	880.284	0.0664569
BSMN TS	Vaccarino.TS.WGS	TS12-CX-PYR	GRCh37	148.911	7.54099	435.45	23.6413	28.1516	18904.9	862.874	0.0674996
BSMN TS	Vaccarino.TS.WGS	TS12-STR-ASTMIG	GRCh37	149.362	6.7433	476.487	24.198	30.3783	20338.7	886.764	0.0661266
BSMN TS	Vaccarino.TS.WGS	TS12-STR-Bulk	GRCh37	148.599	6.61526	393.344	24.4436	121.321	81642.7	5342.23	0.060082
BSMN TS	Vaccarino.TS.WGS	TS12-STR-INT	GRCh37	149.404	6.54077	449.777	22.6438	35.8054	23965.5	995.875	0.0626601
BSMN TS	Vaccarino.TS.WGS	TS12-STR-MSN	GRCh37	149.537	6.38597	470.722	23.8209	26.2577	17559.3	801.631	0.0680096
BSMN TS	Vaccarino.TS.WGS	TS12-STR-OLI	GRCh37	149.314	6.73969	471.661	23.8233	31.5581	21135.3	923.26	0.0660835
BSMN TS	Vaccarino.TS.WGS	TS14-STR-ASTMIG	GRCh37	149.534	6.42377	462.261	23.5113	45.5068	30432.5	1156.44	0.0659923
BSMN TS	Vaccarino.TS.WGS	TS14-STR-Bulk	GRCh37	148.373	7.04287	408.728	24.9946	110.841	74704.2	4036.1	0.0607568
BSMN TS	Vaccarino.TS.WGS	TS14-STR-INT	GRCh37	149.37	6.66754	454.832	22.8141	34.7341	23253.7	941.709	0.0661888
BSMN TS	Vaccarino.TS.WGS	TS14-STR-MSN	GRCh37	149.48	6.5138	462.406	23.5714	36.3943	24347.3	984.029	0.0675045
BSMN TS	Vaccarino.TS.WGS	TS14-STR-OLI	GRCh37	149.526	6.42695	465.948	23.5994	38.9675	26060.7	1050.89	0.0664707
BSMN TS	Vaccarino.TS.WGS	TS16-CX-ASTMIG	GRCh37	149.268	6.70361	454.344	23.7867	37.5418	25150.5	13011.5	0
BSMN TS	Vaccarino.TS.WGS	TS16-CX-Bulk	GRCh37	149.193	6.90836	441.782	23.2947	104.607	70115.4	6104.29	0.0646263
BSMN TS	Vaccarino.TS.WGS	TS16-CX-INT	GRCh37	149.357	6.39918	458.434	23.9051	31.9523	21393.2	11670.3	0
BSMN TS	Vaccarino.TS.WGS	TS16-CX-OLI	GRCh37	149.46	6.57386	468.121	23.5747	39.2142	26237.3	14129.8	0
BSMN TS	Vaccarino.TS.WGS	TS16-CX-PYR	GRCh37	149.329	6.44116	459.165	23.964	33.5697	22480.3	1029.86	0.0659737
BSMN TS	Vaccarino.TS.WGS	TS18-CX-ASTMIG	GRCh37	149.794	6.04666	470.99	23.9898	34.645	23128.4	994.436	0.066122
BSMN TS	Vaccarino.TS.WGS	TS18-CX-Bulk	GRCh37	148.85	7.29766	453.017	23.6789	105.697	71009.5	6292.15	0.0626246
BSMN TS	Vaccarino.TS.WGS	TS18-CX-INT	GRCh37	149.781	6.1333	463.285	24.0544	38.8923	25966.1	1050.41	0.0649795
BSMN TS	Vaccarino.TS.WGS	TS18-CX-OLI	GRCh37	149.827	5.99962	458.899	24.0825	36.0977	24092.9	988.279	0.0658084
BSMN TS	Vaccarino.TS.WGS	TS18-CX-PYR	GRCh37	149.811	6.00006	466.887	23.9838	33.2281	22180	993.477	0.067173
BSMN TS	Vaccarino.TS.WGS	TS18-STR-ASTMIG	GRCh37	149.369	6.66837	460.911	24.4979	35.0023	23433.5	984.463	0.0657517
BSMN TS	Vaccarino.TS.WGS	TS18-STR-Bulk	GRCh37	148.774	7.46261	455.001	23.8538	108.038	72618.9	6394.68	0.061953
BSMN TS	Vaccarino.TS.WGS	TS18-STR-MSN	GRCh37	149.22	6.76852	462.071	23.6161	31.5253	21126.7	917.217	0.0674827
BSMN TS	Vaccarino.TS.WGS	TS18-STR-OLI	GRCh37	149.631	6.32089	462.316	24.2474	39.6988	26531.1	1117.49	0.0661576
BSMN TS	Vaccarino.TS.WGS	TS19-CX-ASTMIG	GRCh37	149.714	6.19143	461.371	23.7496	32.7528	21876.9	921.319	0.0645922
BSMN TS	Vaccarino.TS.WGS	TS19-CX-Bulk	GRCh37	149.268	6.85524	457.811	23.3469	116.274	77895.8	6712.03	0.0603664
BSMN TS	Vaccarino.TS.WGS	TS19-CX-INT	GRCh37	149.724	6.1791	456.285	23.8794	38.967	26025.9	1040.69	0.0627398
BSMN TS	Vaccarino.TS.WGS	TS19-CX-OLI	GRCh37	149.68	6.29456	461.842	23.873	32.1536	21481.5	923.813	0.0640593
BSMN TS	Vaccarino.TS.WGS	TS19-CX-PYR	GRCh37	149.749	6.08891	461.071	23.7533	33.8891	22630.6	943.622	0.0637146
BSMN TS	Vaccarino.TS.WGS	TS19-STR-ASTMIG	GRCh37	149.741	6.09305	466.449	23.5498	34.9612	23347.8	980.71	0.0632901
BSMN TS	Vaccarino.TS.WGS	TS19-STR-Bulk	GRCh37	148.88	7.48069	459.681	23.6574	100.996	67836.9	5456.47	0.0605911
BSMN TS	Vaccarino.TS.WGS	TS19-STR-INT	GRCh37	150.051	5.28983	427.069	23.0855	37.3568	24896.1	1003.84	0.0640473
BSMN TS	Vaccarino.TS.WGS	TS19-STR-MSN	GRCh37	149.731	6.11483	455.354	23.8349	32.7563	21876.8	933.283	0.0656876
BSMN TS	Vaccarino.TS.WGS	TS19-STR-OLI	GRCh37	149.713	6.20904	461.547	23.5572	32.3472	21606.1	948.258	0.0642229
BSMN TS	Vaccarino.TS.WGS	TS1-CX-ASTMIG	GRCh37	148.999	7.20745	452.353	23.6894	35.945	24124.3	1173.98	0.0652162
BSMN TS	Vaccarino.TS.WGS	TS1-CX-Bulk	GRCh37	148.177	7.49668	405.441	24.2326	112.206	75724.1	3562.45	0.0598635
BSMN TS	Vaccarino.TS.WGS	TS1-CX-INT	GRCh37	149.374	6.69507	432.212	23.2416	33.8915	22689	1137.29	0.0648631
BSMN TS	Vaccarino.TS.WGS	TS1-CX-OLI	GRCh37	149.185	6.88353	442.704	23.5191	33.7221	22604.2	1062.23	0.0652829
BSMN TS	Vaccarino.TS.WGS	TS1-CX-PYR	GRCh37	149.476	6.56611	450.777	23.4728	31.1708	20853.3	1032.22	0.0661927
BSMN TS	Vaccarino.TS.WGS	TS1-STR-ASTMIG	GRCh37	149.882	5.912	466.69	24.0751	28.4992	19014.4	950.161	0.0672537
BSMN TS	Vaccarino.TS.WGS	TS1-STR-Bulk	GRCh37	148.804	6.10719	411.857	24.133	114.432	76900.9	4214.79	0.0590032
BSMN TS	Vaccarino.TS.WGS	TS1-STR-INT	GRCh37	149.902	6.22502	426.796	23.1621	70.2764	46881.6	2015.98	0.0610835
BSMN TS	Vaccarino.TS.WGS	TS1-STR-MSN	GRCh37	149.874	5.93313	455.723	24.5672	37.1046	24757.2	1201.26	0.0654035
BSMN TS	Vaccarino.TS.WGS	TS1-STR-OLI	GRCh37	149.854	6.01139	461.946	24.096	39.5211	26373.1	1256.9	0.0649367
BSMN TS	Vaccarino.TS.WGS	TS20-CX-ASTMIG	GRCh37	149.327	6.75797	462.263	24.3707	38.7928	25978.5	1229.21	0.0668732
BSMN TS	Vaccarino.TS.WGS	TS20-CX-Bulk	GRCh37	149.714	5.9601	466.641	24.4656	117.841	78711.1	8055.88	0.0615524
BSMN TS	Vaccarino.TS.WGS	TS20-CX-INT	GRCh37	148.891	7.57648	433.607	23.7128	29.6166	19891.4	1006.99	0.0662074
BSMN TS	Vaccarino.TS.WGS	TS20-CX-OLI	GRCh37	149.549	6.32966	471.426	24.1339	30.2113	20201.6	1019.34	0.066986
BSMN TS	Vaccarino.TS.WGS	TS20-CX-PYR	GRCh37	149.661	6.0661	471.411	24.4943	26.8318	17928.4	973.017	0.067793
BSMN TS	Vaccarino.TS.WGS	TS20-STR-ASTMIG	GRCh37	149.644	6.16028	466.375	24.3475	27.1163	18120.5	904.902	0.0664489
BSMN TS	Vaccarino.TS.WGS	TS20-STR-Bulk	GRCh37	149.472	6.4638	467.075	24.4958	101.332	67793.3	6965.01	0.0619403
BSMN TS	Vaccarino.TS.WGS	TS20-STR-INT	GRCh37	149.363	6.69334	448.877	23.13	34.313	22973	1068.64	0.0663324
BSMN TS	Vaccarino.TS.WGS	TS20-STR-MSN	GRCh37	148.887	7.58478	437.205	23.3863	28.6367	19233.8	1104.15	0.0659513
BSMN TS	Vaccarino.TS.WGS	TS20-STR-OLI	GRCh37	149.571	6.32245	473.258	24.8519	27.2169	18196.6	952.847	0.0692247
BSMN TS	Vaccarino.TS.WGS	TS21-CX-ASTMIG	GRCh37	149.296	6.85534	469.59	24.5985	41.5786	27849.9	1220.8	0.0617668
BSMN TS	Vaccarino.TS.WGS	TS21-CX-INT	GRCh37	148.743	7.48223	457.444	23.8643	29.8941	20097.9	986.686	0.0664875
BSMN TS	Vaccarino.TS.WGS	TS21-CX-OLI	GRCh37	147.801	8.84171	460.917	23.5876	33.8138	22877.8	1089.2	0.0634412
BSMN TS	Vaccarino.TS.WGS	TS21-CX-PYR	GRCh37	148.769	7.67422	460.807	23.7073	39.2526	26384.9	1194.68	0.0629738
BSMN TS	Vaccarino.TS.WGS	TS21-STR-ASTMIG	GRCh37	149.333	6.73194	465.83	24.2184	36.8074	24647.9	1139.09	0.0625541
BSMN TS	Vaccarino.TS.WGS	TS21-STR-Bulk	GRCh37	149.272	6.86242	461.273	23.2812	115.401	77309.2	5270.81	0.0593378
BSMN TS	Vaccarino.TS.WGS	TS21-STR-INT	GRCh37	149.387	6.44851	435.847	23.2957	29.414	19689.7	908.583	0.0649159
BSMN TS	Vaccarino.TS.WGS	TS21-STR-MSN	GRCh37	149.419	6.59343	429.584	23.542	35.1075	23496	1107	0.0641267
BSMN TS	Vaccarino.TS.WGS	TS21-STR-OLI	GRCh37	149.512	6.39689	428.639	23.5135	32.7905	21931.6	1049.39	0.0640534
BSMN TS	Vaccarino.TS.WGS	TS22-CX-ASTMIG	GRCh37	149.837	5.89868	455.624	23.7291	29.4991	19687.4	904.788	0.0678072
BSMN TS	Vaccarino.TS.WGS	TS22-CX-Bulk	GRCh37	149.389	6.58226	451.174	23.32	102.865	68856.9	3195.56	0.0611316
BSMN TS	Vaccarino.TS.WGS	TS22-CX-INT	GRCh37	149.829	5.98153	466.973	23.8641	28.9555	19325.7	884.77	0.0680839
BSMN TS	Vaccarino.TS.WGS	TS22-CX-OLI	GRCh37	149.893	5.77196	462.665	23.8765	31.4781	21000.3	955.546	0.0673718
BSMN TS	Vaccarino.TS.WGS	TS22-CX-PYR	GRCh37	149.851	5.94972	461.385	23.7302	36.6871	24482.3	1092.47	0.0661351
BSMN TS	Vaccarino.TS.WGS	TS22-STR-ASTMIG	GRCh37	149.564	6.15552	439.855	23.021	33.1948	22194.4	949.403	0.0666901
BSMN TS	Vaccarino.TS.WGS	TS22-STR-Bulk	GRCh37	147.598	8.20416	451.914	23.2044	101.34	68659.1	3428.14	0.0593612
BSMN TS	Vaccarino.TS.WGS	TS22-STR-INT	GRCh37	149.329	6.5742	437.487	23.0042	29.543	19783.9	979.666	0.067488
BSMN TS	Vaccarino.TS.WGS	TS22-STR-MSN	GRCh37	149.631	6.28995	457.732	23.7216	34.6972	23188.5	1069.36	0.0668029
BSMN TS	Vaccarino.TS.WGS	TS22-STR-OLI	GRCh37	149.506	6.65216	458.591	24.126	28.9742	19379.9	892.026	0.0677781
BSMN TS	Vaccarino.TS.WGS	TS23-CX-ASTMIG	GRCh37	149.537	6.51247	463.669	23.8534	44.552	29793.3	1158.03	0.0648372
BSMN TS	Vaccarino.TS.WGS	TS23-CX-Bulk	GRCh37	149.27	6.58762	460.407	24.0916	99.0195	66335.7	7005.25	0.0654607
BSMN TS	Vaccarino.TS.WGS	TS23-CX-OLI	GRCh37	149.517	6.60437	464.775	23.7991	39.8091	26625.1	1061.16	0.0650443
BSMN TS	Vaccarino.TS.WGS	TS23-CX-PYR	GRCh37	149.295	6.51621	460.253	24.0725	32.3973	21700.1	963.485	0.0676931
BSMN TS	Vaccarino.TS.WGS	TS23-STR-ASTMIG	GRCh37	149.593	6.40727	460.745	23.9424	43.0941	28807.5	1100.89	0.0647515
BSMN TS	Vaccarino.TS.WGS	TS23-STR-Bulk	GRCh37	147.856	8.74027	462.309	23.5664	107.64	72800.8	7759.01	0.0645866
BSMN TS	Vaccarino.TS.WGS	TS23-STR-INT	GRCh37	149.648	6.28773	439.625	23.3939	33.5466	22417	929.847	0.0671631
BSMN TS	Vaccarino.TS.WGS	TS23-STR-MSN	GRCh37	149.587	6.40657	457.137	24.1258	33.6413	22489.5	915.976	0.0667946
BSMN TS	Vaccarino.TS.WGS	TS23-STR-OLI	GRCh37	149.565	6.49826	460.583	24.1393	34.0773	22784.2	934.463	0.0666027
BSMN TS	Vaccarino.TS.WGS	TS2-CX-ASTMIG	GRCh37	149.669	6.42166	459.737	23.8395	37.9718	25370.6	976.068	0.0655228
BSMN TS	Vaccarino.TS.WGS	TS2-CX-Bulk	GRCh37	148.964	5.6517	374.716	23.1803	115.698	77668.3	6721.76	0.0633603
BSMN TS	Vaccarino.TS.WGS	TS2-CX-INT	GRCh37	149.921	5.80675	462.34	24.0104	32.1174	21422.9	876.724	0.0677027
BSMN TS	Vaccarino.TS.WGS	TS2-CX-OLI	GRCh37	149.878	5.93556	466.241	23.9791	32.48	21671	866.42	0.0670256
BSMN TS	Vaccarino.TS.WGS	TS2-CX-PYR	GRCh37	149.904	5.86866	456.337	24.1337	34.1256	22764.9	977.179	0.0667083
BSMN TS	Vaccarino.TS.WGS	TS2-STR-ASTMIG	GRCh37	149.894	5.90426	463.63	24.0185	35.7378	23842	962.506	0.0667142
BSMN TS	Vaccarino.TS.WGS	TS2-STR-Bulk	GRCh37	148.108	7.47187	404.9	24.3712	108.514	73266.7	6436.69	0.0643188
BSMN TS	Vaccarino.TS.WGS	TS2-STR-INT	GRCh37	150.03	5.35932	428.536	23.6029	44.0481	29359.5	1093.79	0.0670417
BSMN TS	Vaccarino.TS.WGS	TS2-STR-MSN	GRCh37	149.896	5.90473	456.935	24.3815	35.7692	23862.7	958.104	0.0683458
BSMN TS	Vaccarino.TS.WGS	TS2-STR-OLI	GRCh37	149.885	5.9223	466.701	24.1098	32.2845	21539.6	880.778	0.0672907
BSMN TS	Vaccarino.TS.WGS	TS3-CX-ASTMIG	GRCh37	149.337	6.69222	460.211	24.092	28.7214	19232.6	868.966	0.0688626
BSMN TS	Vaccarino.TS.WGS	TS3-CX-Bulk	GRCh37	148.713	6.37786	402.152	24.2132	111.316	74852.9	5747.9	0.0612374
BSMN TS	Vaccarino.TS.WGS	TS3-CX-INT	GRCh37	149.366	6.63018	469.332	23.772	34.1891	22889.4	977.906	0.068061
BSMN TS	Vaccarino.TS.WGS	TS3-CX-OLI	GRCh37	149.418	6.55246	459.844	23.6719	31.6023	21150.2	903.401	0.0676673
BSMN TS	Vaccarino.TS.WGS	TS3-CX-PYR	GRCh37	149.347	6.65282	469.921	23.7983	35.3783	23688.7	987.412	0.0669317
BSMN TS	Vaccarino.TS.WGS	TS3-STR-ASTMIG	GRCh37	149.683	6.39395	458.766	23.865	32.4275	21664.2	918.707	0.0668365
BSMN TS	Vaccarino.TS.WGS	TS3-STR-Bulk	GRCh37	148.617	6.63794	389.093	24.4078	115.361	77623.1	4659.06	0.0594883
BSMN TS	Vaccarino.TS.WGS	TS3-STR-INT	GRCh37	150.044	5.43317	420.566	23.596	43.7852	29181.6	1129.19	0.064504
BSMN TS	Vaccarino.TS.WGS	TS3-STR-MSN	GRCh37	149.658	6.44388	457.053	23.9305	31.4145	20990.8	923.783	0.0674274
BSMN TS	Vaccarino.TS.WGS	TS3-STR-OLI	GRCh37	149.7	6.35358	458.692	23.7679	33.1466	22142	952.127	0.0668711
BSMN TS	Vaccarino.TS.WGS	TS4-CX-ASTMIG	GRCh37	149.006	7.24017	457.223	23.2326	29.0708	19509.8	857.198	0.0643914
BSMN TS	Vaccarino.TS.WGS	TS4-CX-Bulk	GRCh37	148.738	6.3232	390.008	24.3223	113.883	76566.3	3223.49	0.0586053
BSMN TS	Vaccarino.TS.WGS	TS4-CX-INT	GRCh37	149.331	6.7706	436.233	23.3307	34.7863	23294.8	1004.07	0.0639739
BSMN TS	Vaccarino.TS.WGS	TS4-CX-OLI	GRCh37	149.117	6.98321	453.43	23.5179	34.5447	23166.1	999.314	0.0641701
BSMN TS	Vaccarino.TS.WGS	TS4-CX-PYR	GRCh37	149.476	6.54205	452.692	23.3826	30.3847	20327.5	925.685	0.0649335
BSMN TS	Vaccarino.TS.WGS	TS4-STR-ASTMIG	GRCh37	149.105	7.01394	458.044	23.7212	31.8205	21341	946.415	0.0650825
BSMN TS	Vaccarino.TS.WGS	TS4-STR-Bulk	GRCh37	148.659	6.57086	385.77	24.2394	115.714	77838.6	6403.41	0.0587621
BSMN TS	Vaccarino.TS.WGS	TS4-STR-INT	GRCh37	149.431	6.48782	409.799	22.5163	30.9481	20710.6	887.454	0.0653454
BSMN TS	Vaccarino.TS.WGS	TS4-STR-MSN	GRCh37	149.367	6.69544	435.521	23.388	31.3495	20988.2	904.022	0.0649719
BSMN TS	Vaccarino.TS.WGS	TS4-STR-OLI	GRCh37	149.492	6.5095	456.05	23.4179	34.4579	23050	990.194	0.0638274
BSMN TS	Vaccarino.TS.WGS	TS5-CX-ASTMIG	GRCh37	148.995	7.17599	459.429	23.4496	33.2705	22329.9	1032.12	0.066268
BSMN TS	Vaccarino.TS.WGS	TS5-CX-Bulk	GRCh37	148.344	7.19754	408.04	23.9	111.405	75099.1	6201.14	0.0613542
BSMN TS	Vaccarino.TS.WGS	TS5-CX-INT	GRCh37	149.527	6.35987	456.611	23.4874	36.4031	24345.5	1072.99	0.0666909
BSMN TS	Vaccarino.TS.WGS	TS5-CX-OLI	GRCh37	149.527	6.43225	457.409	24.2982	34.9612	23381.2	1044.8	0.067182
BSMN TS	Vaccarino.TS.WGS	TS5-CX-PYR	GRCh37	148.948	7.14789	460.508	23.4759	31.6447	21245.5	968.918	0.0670024
BSMN TS	Vaccarino.TS.WGS	TS5-STR-ASTMIG	GRCh37	149.396	6.53151	433.786	23.107	30.4045	20351.6	963.328	0.0673614
BSMN TS	Vaccarino.TS.WGS	TS5-STR-Bulk	GRCh37	148.594	6.50757	388.998	24.8162	116.145	78162.5	5288.4	0.0614658
BSMN TS	Vaccarino.TS.WGS	TS5-STR-INT	GRCh37	149.331	6.69299	416.715	22.7712	32.3839	21686	986.666	0.0665588
BSMN TS	Vaccarino.TS.WGS	TS5-STR-MSN	GRCh37	149.154	7.16407	456.747	23.7556	31.5448	21149.2	1011.49	0.0674886
BSMN TS	Vaccarino.TS.WGS	TS5-STR-OLI	GRCh37	149.418	6.72027	426.463	24.0294	31.3155	20958.3	959.291	0.0663809
BSMN TS	Vaccarino.TS.WGS	TS6-STR-ASTMIG	GRCh37	149.817	5.99883	464.395	24.1672	35.0895	23421.6	1007.46	0.0626175
BSMN TS	Vaccarino.TS.WGS	TS6-STR-Bulk	GRCh37	148.569	6.64649	393.215	24.083	111.392	74976.6	3441.22	0.0589116
BSMN TS	Vaccarino.TS.WGS	TS6-STR-INT	GRCh37	149.35	6.67379	455.84	23.6498	31.7834	21281.1	932.852	0.0666786
BSMN TS	Vaccarino.TS.WGS	TS6-STR-MSN	GRCh37	149.863	5.82387	461.154	23.9543	32.4532	21655.2	919.806	0.0621532
BSMN TS	Vaccarino.TS.WGS	TS6-STR-OLI	GRCh37	149.846	5.89427	460.7	23.9765	41.9925	28023.7	1140.29	0.062976
BSMN TS	Vaccarino.TS.WGS	TS7-CX-ASTMIG	GRCh37	149.581	6.47394	454.842	23.8591	31.9383	21351.9	1016.98	0.0702884
BSMN TS	Vaccarino.TS.WGS	TS7-CX-Bulk	GRCh37	149.219	6.85032	435.084	22.9022	113.141	75822.3	4941	0.0646034
BSMN TS	Vaccarino.TS.WGS	TS7-CX-INT	GRCh37	149.782	5.9413	459.22	24.1135	39.3934	26300.6	1196.5	0.0667677
BSMN TS	Vaccarino.TS.WGS	TS7-CX-OLI	GRCh37	149.565	6.33027	422.687	23.5065	27.4508	18353.8	936.978	0.0683426
BSMN TS	Vaccarino.TS.WGS	TS7-CX-PYR	GRCh37	149.234	6.91392	460.395	23.2665	30.8809	20693	999.105	0.0685425
BSMN TS	Vaccarino.TS.WGS	TS7-STR-ASTMIG	GRCh37	148.801	7.52564	465.45	23.3476	33.1452	22274.8	1084.96	0.0685227
BSMN TS	Vaccarino.TS.WGS	TS7-STR-Bulk	GRCh37	148.992	7.19573	457.571	23.4132	104.696	70269.6	7404.33	0.066691
BSMN TS	Vaccarino.TS.WGS	TS7-STR-INT	GRCh37	149.631	6.31158	454.282	23.1285	34.6759	23174.3	1091.83	0.0667952
BSMN TS	Vaccarino.TS.WGS	TS7-STR-MSN	GRCh37	149.817	5.99422	459.877	23.7757	35.9018	23963.8	1091.95	0.0660426
BSMN TS	Vaccarino.TS.WGS	TS7-STR-OLI	GRCh37	149.807	6.01796	460.273	24.0749	29.6717	19806.5	1041.58	0.0696629
BSMN TS	Vaccarino.TS.WGS	TS8-CX-ASTMIG	GRCh37	149.958	5.80251	432.2	23.8275	23.0217	15352.1	752.134	0.0671834
BSMN TS	Vaccarino.TS.WGS	TS8-CX-Bulk	GRCh37	148.801	6.1123	364.237	25.0227	113.916	76556.4	4174.51	0.0576062
BSMN TS	Vaccarino.TS.WGS	TS8-CX-INT	GRCh37	149.633	6.53736	458.106	23.6857	32.855	21957.1	1037.16	0.0638798
BSMN TS	Vaccarino.TS.WGS	TS8-CX-OLI	GRCh37	149.992	5.69961	456.628	23.8994	30.8328	20556.3	932.796	0.0643307
BSMN TS	Vaccarino.TS.WGS	TS8-CX-PYR	GRCh37	149.651	6.42827	462.192	24.0467	32.9207	21998.3	1135.23	0.0634978
BSMN TS	Vaccarino.TS.WGS	TS8-STR-ASTMIG	GRCh37	149.597	6.59924	444.973	23.7544	30.8508	20622.7	952.478	0.0645531
BSMN TS	Vaccarino.TS.WGS	TS8-STR-Bulk	GRCh37	148.465	6.91539	396.35	25.5525	109.424	73703.9	5020.51	0.0594109
BSMN TS	Vaccarino.TS.WGS	TS8-STR-INT	GRCh37	149.993	5.46918	418.688	23.3588	38.1862	25458.7	1135.98	0.0617911
BSMN TS	Vaccarino.TS.WGS	TS8-STR-MSN	GRCh37	149.674	6.42715	453.865	23.7229	33.9047	22652.3	1096.3	0.0639355
BSMN TS	Vaccarino.TS.WGS	TS8-STR-OLI	GRCh37	149.604	6.60386	460.982	23.7612	30.1695	20166.3	930.287	0.063272
BSMN TS	Vaccarino.TS.WGS	TS9-CX-ASTMIG	GRCh37	149.462	6.57065	460.184	23.5943	51.7002	34590.9	1357.86	0.0648533
BSMN TS	Vaccarino.TS.WGS	TS9-CX-Bulk	GRCh37	148.713	6.31935	403.095	24.7329	110.599	74370.6	31651	0
BSMN TS	Vaccarino.TS.WGS	TS9-CX-INT	GRCh37	149.53	6.44147	471.992	24.0119	30.2693	20243	10798.2	0
BSMN TS	Vaccarino.TS.WGS	TS9-CX-OLI	GRCh37	149.546	6.40298	465.22	23.7647	33.7685	22580.6	958.279	0.0685874
BSMN TS	Vaccarino.TS.WGS	TS9-CX-PYR	GRCh37	149.468	6.57402	471.149	23.7349	37.0378	24779.7	1156.66	0.069331
BSMN TS	Vaccarino.TS.WGS	TS9-STR-ASTMIG	GRCh37	149.722	6.2259	463.831	24.0544	31.8224	21254.2	953.009	0.0678346
BSMN TS	Vaccarino.TS.WGS	TS9-STR-Bulk	GRCh37	148.612	6.62771	403.484	24.6209	105.932	71280.9	5261.8	0.0645265
BSMN TS	Vaccarino.TS.WGS	TS9-STR-INT	GRCh37	150.032	5.30329	426.089	23.2208	40.7909	27188.1	1103.3	0.0665551
BSMN TS	Vaccarino.TS.WGS	TS9-STR-MSN	GRCh37	149.83	5.91323	463.684	24.0527	31.3792	20943.2	952.59	0.0684006
BSMN TS	Vaccarino.TS.WGS	TS9-STR-OLI	GRCh37	149.733	6.15254	469.093	24.1112	31.0304	20723.8	898.231	0.0694464
BSMN ASD	Walsh.ADS	AN02255	GRCh37	149.101	7.18354	405.836	24.17	196.585	131847	4283.93	0.062054
BSMN ASD	Walsh.ADS	AN05983	GRCh37	149.164	7.08004	414.553	24.3185	201.701	135221	10930.7	0.0603242
BSMN ASD	Walsh.ADS	AN06365	GRCh37	148.917	7.51886	420.398	25.4855	203.947	136953	15397.2	0.0621021
BSMN ASD	Walsh.ADS	AN09412	GRCh37	149.009	7.3865	425.821	24.5214	264.517	177517	8076.89	0.0616095
BSMN ASD	Walsh.ADS	AN12434	GRCh37	149.048	7.30619	420.256	26.2122	226.414	151907	12557	0.0597645
BSMN ASD	Walsh.ADS	AN13287	GRCh37	149.177	7.07331	416.812	24.6844	227.846	152736	9389.67	0.0570652
BSMN ASD	Walsh.ADS	AN13654	GRCh37	149.175	6.99473	413.031	25.0474	226.811	152044	12153.9	0.0610504
BSMN ASD	Walsh.ADS	AN14067	GRCh37	148.865	7.42898	413.94	26.4634	299.934	201481	18262.5	0.0586638
BSMN ASD	Walsh.ADS	AN19923	GRCh37	148.769	7.56465	415.086	25.2619	241.599	162398	10550.5	0.0619368
BSMN ASD	Walsh.ADS	BEAR10	GRCh37	147.7	9.04082	428.632	24.4226	197.449	133682	14960.8	0.0625003
BSMN ASD	Walsh.ADS	BEAR12	GRCh37	148.098	8.53673	429.486	24.3346	193.212	130463	9064.26	0.059708
BSMN ASD	Walsh.ADS	BEAR3	GRCh37	147.747	8.9455	418.655	23.9124	227.687	154106	9054.56	0.0628138
BSMN ASD	Walsh.ADS	BEAR5	GRCh37	147.993	8.63447	422.866	24.2793	190.736	128881	10761.1	0.0615807
BSMN ASD	Walsh.ADS	BEAR8	GRCh37	147.933	8.8554	432.349	24.01	194.139	131234	14326.2	0.0625576
BSMN ASD	Walsh.ADS	LBR5221	GRCh37	148.983	7.52372	410.99	25.6037	198.788	133430	8019.24	0.0587828
BSMN ASD	Walsh.ADS	LBR5311	GRCh37	148.834	7.7036	411.44	25.5847	227.203	152656	5785.76	0.0610704
BSMN ASD	Walsh.ADS	LBR5313	GRCh37	148.771	7.86492	399.118	25.6694	195.164	131184	5717.48	0.0609452
BSMN ASD	Walsh.ADS	LBR5586	GRCh37	149.246	7.11058	409.864	27.0076	194.709	130462	6904.45	0.0634391
BSMN ASD	Walsh.ADS	M3663M	GRCh37	148.981	7.73845	392.906	27.0744	221.454	148646	5619.02	0.060016
BSMN ASD	Walsh.ADS	MSSM001	GRCh37	148.776	7.49867	414.432	24.9018	196.098	131808	12055.6	0.0594479
BSMN ASD	Walsh.ADS	MSSM002	GRCh37	148.76	7.50061	415.948	25.504	191.21	128535	10803.8	0.0604383
BSMN ASD	Walsh.ADS	NEBB004	GRCh37	149.134	7.10247	408.84	24.1729	206.833	138690	11395.7	0.0614363
BSMN ASD	Walsh.ADS	NEBB006	GRCh37	148.975	7.41984	419.504	26.7728	194.718	130705	10547.5	0.0593599
BSMN ASD	Walsh.ADS	UK20119	GRCh37	149.207	7.30302	403.191	25.5057	232.063	155532	6521.17	0.0549159
BSMN ASD	Walsh.ADS	UK25363	GRCh37	149.157	7.39491	399.54	25.3216	215.597	144543	5037.79	0.0591395
BSMN ASD	Walsh.ADS	UK28768	GRCh37	146.163	12.1515	364.617	35.8138	210.462	143991	15376.5	0.0594135
BSMN ASD	Walsh.ADS	UK45353	GRCh37	149.302	7.05561	380.683	24.3571	213.559	143039	48557.1	0
BSMN ASD	Walsh.ADS	UMB1024	GRCh37	149.437	6.70225	399.287	24.7458	239.206	160072	6122.97	0.0591256
BSMN ASD	Walsh.ADS	UMB1174	GRCh37	149.22	7.32883	398.537	25.0722	226.31	151662	5459.38	0.0639672
BSMN ASD	Walsh.ADS	UMB1182	GRCh37	149.276	7.11674	386.457	24.3282	211.238	141508	4983.23	0.0602656
BSMN ASD	Walsh.ADS	UMB1349	GRCh37	149.237	7.181	392.676	23.3952	232.463	155768	13315	0.0617193
BSMN ASD	Walsh.ADS	UMB1445	GRCh37	149.65	6.30671	422.768	27.401	210.515	140672	5466.18	0.0618153
BSMN ASD	Walsh.ADS	UMB1465	GRCh37	148.567	8.10128	425.431	23.8458	222.59	149825	5346.67	0.0607209
BSMN ASD	Walsh.ADS	UMB1474	GRCh37	149.239	7.23097	393.344	25.7286	221.552	148454	6417	0.0597434
BSMN ASD	Walsh.ADS	UMB1499	GRCh37	147.614	9.74774	373.874	29.0257	198.78	134662	53596.7	0
BSMN ASD	Walsh.ADS	UMB1638	GRCh37	148.186	8.78539	413.4	20.9172	191.143	128988	13912.6	0.0748293
BSMN ASD	Walsh.ADS	UMB1712	GRCh37	149.102	7.48101	401.56	26.7045	218.223	146358	5985.17	0.059073
BSMN ASD	Walsh.ADS	UMB4231	GRCh37	149.648	6.38174	411.103	25.0613	244.325	163267	6072.41	0.0596887
BSMN ASD	Walsh.ADS	UMB4334	GRCh37	148.272	8.63003	382.999	22.1854	156.948	105851	3683.98	0.0754751
BSMN ASD	Walsh.ADS	UMB4548	GRCh37	147.163	10.1734	364.824	27.7966	203.816	138497	4847.9	0.0604037
BSMN ASD	Walsh.ADS	UMB4638	GRCh37	149.334	7.08471	433.701	24.2407	224.415	150277	66698.8	0
BSMN ASD	Walsh.ADS	UMB4643	GRCh37	149.412	6.84748	424.891	23.8308	231.362	154848	5856.22	0.0596354
BSMN ASD	Walsh.ADS	UMB4671	GRCh37	148.303	8.6017	416.331	20.8613	181.79	122580	22712.2	0.0768339
BSMN ASD	Walsh.ADS	UMB4672	GRCh37	149.069	7.47779	379.509	25.1816	210.465	141187	5309.03	0.0618733
BSMN ASD	Walsh.ADS	UMB4721	GRCh37	149.676	6.47305	396.971	25.6409	242.673	162133	11665	0.0575254
BSMN ASD	Walsh.ADS	UMB4842	GRCh37	148.313	8.73206	375.672	27.6833	206.706	139372	4415.14	0.0599856
BSMN ASD	Walsh.ADS	UMB4849	GRCh37	148.501	8.32804	409.482	26.1348	187.672	126378	11760.8	0.0631623
BSMN ASD	Walsh.ADS	UMB4899	GRCh37	148.37	8.47339	413.473	20.6577	186.697	125832	17292.9	0.0759832
BSMN ASD	Walsh.ADS	UMB4999	GRCh37	148.443	8.37126	398.204	21.5032	175.953	118532	4585.28	0.0696894
BSMN ASD	Walsh.ADS	UMB5027	GRCh37	148.295	8.62038	409.008	21.4294	185.864	125334	5218.47	0.0697322
BSMN ASD	Walsh.ADS	UMB5115	GRCh37	148.325	8.57312	394.874	21.68	168.88	113858	4965.72	0.0729447
BSMN ASD	Walsh.ADS	UMB5144	GRCh37	149.527	6.69245	392.444	26.1606	223.092	149198	5903.24	0.0613968
BSMN ASD	Walsh.ADS	UMB5161	GRCh37	148.492	8.64202	391.026	27.1589	205.303	138259	4684.36	0.0606111
BSMN ASD	Walsh.ADS	UMB5176	GRCh37	148.54	8.2207	382.174	21.8726	161.056	108426	4138.82	0.0721203
BSMN ASD	Walsh.ADS	UMB5238	GRCh37	148.777	8.15947	398.524	27.6827	215.812	145058	12368.7	0.0585951
BSMN ASD	Walsh.ADS	UMB5278	GRCh37	149.666	6.41699	415.875	24.1824	215.248	143819	6196.59	0.0584739
BSMN ASD	Walsh.ADS	UMB5294	GRCh37	149.319	7.15763	398.546	23.9188	223.327	149564	7282.01	0.0589795
BSMN ASD	Walsh.ADS	UMB5297	GRCh37	147.882	9.21309	393.531	21.322	152.667	103236	3872.94	0.0720077
BSMN ASD	Walsh.ADS	UMB5302	GRCh37	148.104	8.87873	402.892	20.9337	183.85	124136	4859.8	0.0697642
BSMN ASD	Walsh.ADS	UMB5303	GRCh37	148.364	8.87282	400.86	25.4214	196.516	132456	7953.65	0.0596794
BSMN ASD	Walsh.ADS	UMB5308	GRCh37	149.694	6.33286	406.111	24.7623	248.068	165716	6422.64	0.0588889
BSMN ASD	Walsh.ADS	UMB5340	GRCh37	149.74	6.26488	401.805	27.4926	237.695	158738	7422.17	0.0588801
BSMN ASD	Walsh.ADS	UMB5391	GRCh37	148.957	7.71262	390.161	26.5984	223.497	150042	5341.27	0.0600802
BSMN ASD	Walsh.ADS	UMB5403	GRCh37	149.704	6.38692	406.383	25.6969	239.08	159702	5607.52	0.061514
BSMN ASD	Walsh.ADS	UMB5419	GRCh37	149.161	7.44771	390.983	25.7661	222.98	149489	6630.85	0.0599312
BSMN ASD	Walsh.ADS	UMB5565	GRCh37	148.39	8.67954	421.721	27.0077	236.104	159110	13273.3	0.0612909
BSMN ASD	Walsh.ADS	UMB5574	GRCh37	148.652	8.00296	402.244	24.1378	221.655	149110	5356.88	0.0622198
BSMN ASD	Walsh.ADS	UMB5771	GRCh37	148.761	7.54048	404.297	24.3112	238.953	160629	8908.06	0.0575628
BSMN ASD	Walsh.ADS	UMB5841	GRCh37	148.743	7.59884	408.783	24.7422	218.136	146652	8878.94	0.0577412
BSMN ASD	Walsh.ADS	UMB5864	GRCh37	148.887	7.74836	421.371	28.7577	199.147	133757	8285.18	0.0575988
BSMN ASD	Walsh.ADS	UMB5878	GRCh37	148.909	7.3056	408.627	25.1425	247.975	166528	20390.5	0.0626045
BSMN ASD	Walsh.ADS	UMB5939	GRCh37	148.868	7.37354	405.415	24.3283	194.139	130410	5336.44	0.0576089
BSMN ASD	Walsh.ADS	UMB797	GRCh37	148.526	8.1939	404.757	20.7296	187.214	126048	14136.7	0.0699533
BSMN ASD	Walsh.ADS	UMB818	GRCh37	148.753	8.0892	375.835	27.2042	232.98	156622	4627.12	0.0610541
BSMN ASD	Walsh.ADS	UMB914	GRCh37	148.814	7.92643	383.283	27.0993	231.559	155604	7047.29	0.0623281
BSMN SCZ MSSM	WGS.SCZ.Chess	MSSM_027_NeuN_pl	GRCh37	149.189	5.10652	345.361	33.4464	201.398	134996	5025.15	0.0627879
BSMN SCZ MSSM	WGS.SCZ.Chess	MSSM_033_NeuN_pl	GRCh37	132.439	23.6463	265.576	53.462	10.3719	7831.4	5880.89	0.276079
BSMN SCZ MSSM	WGS.SCZ.Chess	MSSM_055_NeuN_pl	GRCh37	149.164	5.2091	353.998	35.2239	250.1	167668	6694.62	0.0627817
BSMN SCZ MSSM	WGS.SCZ.Chess	MSSM_056_muscle	GRCh37	148.772	5.86906	316.531	31.3233	37.4774	25191.2	1041.65	0.066034
BSMN SCZ MSSM	WGS.SCZ.Chess	MSSM_056_NeuN_pl	GRCh37	148.408	6.26835	253.76	32.3899	106.159	71531.9	2448.6	0.0604924
BSMN SCZ MSSM	WGS.SCZ.Chess	MSSM_063_NeuN_pl	GRCh37	149.093	5.38201	336.901	34.1937	20.4014	13683.6	978.903	0.0832988
BSMN SCZ MSSM	WGS.SCZ.Chess	MSSM_065_NeuN_pl	GRCh37	145.773	11.8332	294.363	38.3618	14.2646	9785.53	964.953	0.0992067
BSMN SCZ MSSM	WGS.SCZ.Chess	MSSM_069_NeuN_pl	GRCh37	149.104	5.28728	323.358	34.0589	50.2053	33671.3	2370.2	0.0765218
BSMN SCZ MSSM	WGS.SCZ.Chess	MSSM_097_NeuN_pl	GRCh37	149.007	5.69863	348.023	33.5219	370.477	248630	12797.5	0.0646807
BSMN SCZ MSSM	WGS.SCZ.Chess	MSSM_099_NeuN_pl	GRCh37	149.133	5.28401	346.046	34.571	262.091	175743	6723.3	0.0618592
BSMN SCZ MSSM	WGS.SCZ.Chess	MSSM_100_NeuN_pl	GRCh37	149.177	5.17374	344.295	35.4491	431.557	289292	11097	0.0619282
BSMN SCZ MSSM	WGS.SCZ.Chess	MSSM_106_muscle	GRCh37	148.861	5.77804	316.839	30.6958	44.0575	29596.3	1285.68	0.0651195
BSMN SCZ MSSM	WGS.SCZ.Chess	MSSM_106_NeuN_mn	GRCh37	148.88	5.85682	310.348	29.788	40.1158	26945	1228.22	0.0662402
BSMN SCZ MSSM	WGS.SCZ.Chess	MSSM_106_NeuN_pl	GRCh37	148.837	5.97809	315.003	31.1422	153.594	103196	3926.27	0.06089
BSMN SCZ MSSM	WGS.SCZ.Chess	MSSM_109_muscle	GRCh37	148.797	5.76666	318.91	31.4081	42.0304	28246.7	1311.89	0.0683029
BSMN SCZ MSSM	WGS.SCZ.Chess	MSSM_109_NeuN_mn	GRCh37	148.723	5.82125	298.783	32.7344	35.038	23559.2	1259.08	0.0687009
BSMN SCZ MSSM	WGS.SCZ.Chess	MSSM_109_NeuN_pl	GRCh37	148.748	6.00094	326.842	30.2631	210.904	141786	53570.5	0
BSMN SCZ MSSM	WGS.SCZ.Chess	MSSM_116_NeuN_pl	GRCh37	148.621	6.89076	320.827	31.5993	63.1179	42469.2	2742.23	0.0718058
BSMN SCZ MSSM	WGS.SCZ.Chess	MSSM_118_muscle	GRCh37	148.81	5.83174	310.035	30.7056	33.4134	22453.8	973.114	0.0643366
BSMN SCZ MSSM	WGS.SCZ.Chess	MSSM_118_NeuN_pl	GRCh37	148.42	6.01543	268.014	35.0489	70.3185	47378.2	1798.98	0.0605197
BSMN SCZ MSSM	WGS.SCZ.Chess	MSSM_130_NeuN_pl	GRCh37	149.23	5.01346	350.942	34.5569	249.165	166967	5919.63	0.0617321
BSMN SCZ MSSM	WGS.SCZ.Chess	MSSM_142_NeuN_pl	GRCh37	149.157	5.21826	342.702	35.7092	150.794	101098	3973.33	0.0723929
BSMN SCZ MSSM	WGS.SCZ.Chess	MSSM_158_NeuN_pl	GRCh37	148.69	6.76121	337.557	32.6282	60.2471	40518.6	2451.03	0.0737305
BSMN SCZ MSSM	WGS.SCZ.Chess	MSSM_161_NeuN_pl	GRCh37	149.142	5.16997	331.412	32.6916	89.8945	60274.4	4417.66	0.0733986
BSMN SCZ MSSM	WGS.SCZ.Chess	MSSM_162_NeuN_pl	GRCh37	140.263	19.2301	259.136	66.7796	180.312	128553	603633	0
BSMN SCZ MSSM	WGS.SCZ.Chess	MSSM_164_NeuN_pl	GRCh37	149.145	5.22209	326.461	32.4199	101.777	68240.8	4441.07	0.0711812
BSMN SCZ MSSM	WGS.SCZ.Chess	MSSM_168_NeuN_pl	GRCh37	149.187	5.09835	337.837	35.5664	158.691	106370	3812.68	0.0720252
BSMN SCZ MSSM	WGS.SCZ.Chess	MSSM_175_NeuN_pl	GRCh37	148.407	6.24411	264.868	34.8445	125.995	84898.2	2952.8	0.0626517
BSMN SCZ MSSM	WGS.SCZ.Chess	MSSM_178_NeuN_pl	GRCh37	149.192	5.12796	352.606	35.1849	214.218	143585	5259.18	0.0672614
BSMN SCZ MSSM	WGS.SCZ.Chess	MSSM_179_muscle	GRCh37	148.835	5.85476	321.409	31.9349	32.2053	21638.2	937.095	0.0661789
BSMN SCZ MSSM	WGS.SCZ.Chess	MSSM_179_NeuN_mn	GRCh37	148.884	5.71324	317.28	30.832	31.3603	21063.5	934.979	0.0671783
BSMN SCZ MSSM	WGS.SCZ.Chess	MSSM_179_NeuN_pl	GRCh37	148.841	5.81572	313.749	31.3935	144.767	97262.7	2988.32	0.0590532
BSMN SCZ MSSM	WGS.SCZ.Chess	MSSM_180_NeuN_pl	GRCh37	149.097	5.3597	313.988	31.7655	199.64	133899	8817.34	0.0694493
BSMN SCZ MSSM	WGS.SCZ.Chess	MSSM_183_muscle	GRCh37	148.87	5.72592	318.869	31.6766	32.1655	21606.5	991.57	0.0678299
BSMN SCZ MSSM	WGS.SCZ.Chess	MSSM_183_NeuN_mn	GRCh37	148.849	5.88406	312.699	31.1125	43.3757	29140.6	1318.23	0.0665575
BSMN SCZ MSSM	WGS.SCZ.Chess	MSSM_183_NeuN_pl	GRCh37	148.872	5.87839	320.912	31.7093	152.493	102433	3665.75	0.063988
BSMN SCZ MSSM	WGS.SCZ.Chess	MSSM_192_NeuN_pl	GRCh37	149.159	5.225	337.282	33.4766	35.7137	23943.4	1152.58	0.0760906
BSMN SCZ MSSM	WGS.SCZ.Chess	MSSM_193_NeuN_pl	GRCh37	148.447	6.35323	257.353	32.3759	156.508	105430	4170.32	0.0608072
BSMN SCZ MSSM	WGS.SCZ.Chess	MSSM_199_NeuN_pl	GRCh37	149.025	5.72808	350.979	34.6269	104.75	70290.4	3348.37	0.073156
BSMN SCZ MSSM	WGS.SCZ.Chess	MSSM_201_NeuN_pl	GRCh37	149.189	5.01596	318.578	32.1012	45.2586	30336.4	2913	0.0745858
BSMN SCZ MSSM	WGS.SCZ.Chess	MSSM_211_NeuN_pl	GRCh37	149.088	5.39012	320.803	31.6228	196.227	131618	7702.62	0.0680502
BSMN SCZ MSSM	WGS.SCZ.Chess	MSSM_213_NeuN_pl	GRCh37	148.45	7.38566	333.029	32.7371	403.672	271924	8261.53	0.0588358
BSMN SCZ MSSM	WGS.SCZ.Chess	MSSM_215_NeuN_pl	GRCh37	148.541	6.20313	270.579	34.2713	160.38	107970	5192.17	0.0647975
BSMN SCZ MSSM	WGS.SCZ.Chess	MSSM_222_NeuN_pl	GRCh37	149.056	5.50449	342.354	34.2191	214.916	144184	5266.64	0.063718
BSMN SCZ MSSM	WGS.SCZ.Chess	MSSM_224_NeuN_pl	GRCh37	149.021	5.61631	345.111	32.9283	165.025	110739	4432.73	0.071168
BSMN SCZ MSSM	WGS.SCZ.Chess	MSSM_227_NeuN_pl	GRCh37	149.13	5.28027	347.939	34.4718	228.483	153211	5116.61	0.0612723
BSMN SCZ MSSM	WGS.SCZ.Chess	MSSM_254_NeuN_pl	GRCh37	148.395	7.65724	315.713	32.3963	360.535	242956	9973.22	0.0691008
BSMN SCZ MSSM	WGS.SCZ.Chess	MSSM_265_NeuN_pl	GRCh37	148.368	7.69171	344.099	34.8013	224.244	151140	7058.78	0.0650395
BSMN SCZ MSSM	WGS.SCZ.Chess	MSSM_266_NeuN_pl	GRCh37	149.098	5.26107	304.02	31.5552	66.6517	44703.2	3001.91	0.0707308
BSMN SCZ MSSM	WGS.SCZ.Chess	MSSM_269_NeuN_pl	GRCh37	138.65	19.1674	223.926	85.4674	164.843	118891	5345.2	0.0734001
BSMN SCZ MSSM	WGS.SCZ.Chess	MSSM_273_NeuN_pl	GRCh37	149.161	5.13217	317.417	32.258	165.572	111002	9975.27	0.073755
BSMN SCZ MSSM	WGS.SCZ.Chess	MSSM_287_NeuN_pl	GRCh37	149.157	5.09011	309.125	31.82	35.3588	23705.8	2059.67	0.0711611
BSMN SCZ MSSM	WGS.SCZ.Chess	MSSM_291_NeuN_pl	GRCh37	149.17	5.0324	306.008	32.0103	73.6895	49399.8	3601.67	0.0691824
BSMN SCZ MSSM	WGS.SCZ.Chess	MSSM_293_NeuN_pl	GRCh37	148.376	7.54195	308.475	31.8531	58.1823	39212.8	3015.91	0.0728591
BSMN SCZ MSSM	WGS.SCZ.Chess	MSSM_295_muscle	GRCh37	148.834	5.83673	317.497	31.4398	38.9504	26170.4	1122.74	0.065419
BSMN SCZ MSSM	WGS.SCZ.Chess	MSSM_295_NeuN_pl	GRCh37	148.473	6.06731	253.056	31.9582	105.99	71386.5	2915.85	0.064979
BSMN SCZ MSSM	WGS.SCZ.Chess	MSSM_297_NeuN_pl	GRCh37	149.123	5.32329	347.135	33.2365	215.317	144388	5122.41	0.0641798
BSMN SCZ MSSM	WGS.SCZ.Chess	MSSM_299_NeuN_pl	GRCh37	148.545	7.13678	308.711	31.7648	49.8437	33554.7	2725.19	0.0786264
BSMN SCZ MSSM	WGS.SCZ.Chess	MSSM_304_muscle	GRCh37	148.789	5.94097	315.888	31.5465	71.4566	48025.3	1826.02	0.0631477
BSMN SCZ MSSM	WGS.SCZ.Chess	MSSM_304_NeuN_pl	GRCh37	148.55	6.05736	255.088	32.2241	99.2258	66796.1	2739.36	0.0617059
BSMN SCZ MSSM	WGS.SCZ.Chess	MSSM_305_NeuN_pl	GRCh37	149.119	5.43409	358.898	33.6855	211.301	141700	125588	0
BSMN SCZ MSSM	WGS.SCZ.Chess	MSSM_308_NeuN_pl	GRCh37	149.015	5.60159	336.315	34.8106	85.5092	57383.1	2588.17	0.0724167
BSMN SCZ MSSM	WGS.SCZ.Chess	MSSM_309_NeuN_pl	GRCh37	149.216	4.91221	314.275	32.5909	36.7841	24651.5	2734.28	0.0766618
BSMN SCZ MSSM	WGS.SCZ.Chess	MSSM_310_NeuN_pl	GRCh37	141.365	16.7515	285.963	45.5378	17.4134	12318	1095.97	0.109139
BSMN SCZ MSSM	WGS.SCZ.Chess	MSSM_321_NeuN_pl	GRCh37	149.145	5.28844	342.996	33.1619	367.236	246228	8654.05	0.0682616
BSMN SCZ MSSM	WGS.SCZ.Chess	MSSM_327_NeuN_pl	GRCh37	149.148	5.24516	337.07	32.8453	257.978	172968	6239.12	0.0685799
BSMN SCZ MSSM	WGS.SCZ.Chess	MSSM_331_muscle	GRCh37	148.726	6.01254	318.638	31.6936	43.8197	29463.4	1116.41	0.0641193
BSMN SCZ MSSM	WGS.SCZ.Chess	MSSM_331_NeuN_pl	GRCh37	148.428	6.46449	263.408	32.8249	83.0512	55953.9	1975.77	0.0612979
BSMN SCZ MSSM	WGS.SCZ.Chess	MSSM_338_NeuN_pl	GRCh37	148.839	6.01841	317.424	34.6896	29.4691	19799.3	1011.93	0.0717782
BSMN SCZ MSSM	WGS.SCZ.Chess	MSSM_339_NeuN_pl	GRCh37	149.11	5.3341	339.812	34.3017	180.916	121330	4418.08	0.0697413
BSMN SCZ MSSM	WGS.SCZ.Chess	MSSM_340_NeuN_pl	GRCh37	149.072	5.51062	355.401	34.0663	258.736	173564	8719.04	0.0653714
BSMN SCZ MSSM	WGS.SCZ.Chess	MSSM_343_NeuN_pl	GRCh37	148.173	8.09711	338.601	34.1985	232.857	157152	6460.63	0.0626892
BSMN SCZ MSSM	WGS.SCZ.Chess	MSSM_346_NeuN_pl	GRCh37	149.192	5.09802	347.159	34.6233	113.449	76042.1	3187.18	0.0716253
BSMN SCZ MSSM	WGS.SCZ.Chess	MSSM_348_NeuN_pl	GRCh37	149.025	5.57625	341.051	34.7684	183.712	123277	141272	0
BSMN SCZ MSSM	WGS.SCZ.Chess	MSSM_352_NeuN_pl	GRCh37	149.138	5.28473	349.636	34.7078	264.648	177451	9869.69	0.0641613
BSMN SCZ MSSM	WGS.SCZ.Chess	MSSM_362_NeuN_pl	GRCh37	149.099	5.39661	358.739	34.161	197.007	132132	5529.36	0.0679771
BSMN SCZ MSSM	WGS.SCZ.Chess	MSSM_363_NeuN_pl	GRCh37	149.04	5.52796	333.144	34.2463	202.574	135919	119651	0
BSMN SCZ MSSM	WGS.SCZ.Chess	MSSM_364_NeuN_pl	GRCh37	149.114	5.37307	335.698	34.5176	249.638	167415	7647.02	0.066898
BSMN SCZ MSSM	WGS.SCZ.Chess	MSSM_366_NeuN_pl	GRCh37	148.374	7.65154	345.461	33.6136	255.521	172214	6990.41	0.0669966
BSMN SCZ MSSM	WGS.SCZ.Chess	MSSM_369_muscle	GRCh37	148.821	5.87447	317.64	31.5705	44.4669	29879.5	1306.35	0.0638704
BSMN SCZ MSSM	WGS.SCZ.Chess	MSSM_369_NeuN_mn	GRCh37	148.819	5.90971	311.449	31.5672	38.437	25828.1	1171.42	0.0634332
BSMN SCZ MSSM	WGS.SCZ.Chess	MSSM_369_NeuN_pl	GRCh37	148.917	5.65637	311.572	31.1608	138.836	93230	3452.78	0.0595154
BSMN SCZ MSSM	WGS.SCZ.Chess	MSSM_370_NeuN_pl	GRCh37	149.137	5.26262	341.667	35.1302	172.477	115650	5624.61	0.0762609
BSMN SCZ MSSM	WGS.SCZ.Chess	MSSM_372_NeuN_pl	GRCh37	148.449	7.43344	332.485	34.6875	191.763	129178	6252.17	0.0736004
BSMN SCZ MSSM	WGS.SCZ.Chess	MSSM_373_NeuN_pl	GRCh37	148.597	5.90676	268.853	33.8749	210.738	141819	5145.8	0.0595
BSMN SCZ MSSM	WGS.SCZ.Chess	MSSM_379_NeuN_pl	GRCh37	149.154	5.24634	352.462	33.2655	213.894	143405	6196.92	0.0638836
BSMN SCZ MSSM	WGS.SCZ.Chess	MSSM_391_muscle	GRCh37	148.719	5.97684	313.348	31.7903	35.0635	23577	1035.28	0.0658985
BSMN SCZ MSSM	WGS.SCZ.Chess	MSSM_391_NeuN_mn	GRCh37	148.703	5.9993	310.908	33.068	31.3723	21097.2	973.823	0.0670735
BSMN SCZ MSSM	WGS.SCZ.Chess	MSSM_391_NeuN_pl	GRCh37	148.712	5.92613	306.205	33.626	124.799	83919.5	2941.9	0.0594113
BSMN SCZ MSSM	WGS.SCZ.Chess	MSSM_405_NeuN_pl	GRCh37	149.058	5.60398	350.62	33.5188	441.422	296141	12841.2	0.0715679
BSMN SCZ MSSM	WGS.SCZ.Chess	MSSM_406_NeuN_pl	GRCh37	149.102	5.41173	344.867	35.1541	376.395	252442	10428	0.0616507
BSMN SCZ MSSM	WGS.SCZ.Chess	MSSM_415_NeuN_pl	GRCh37	148.448	7.49441	344.312	33.8959	220.215	148345	5819.32	0.0700396
BSMN SCZ MSSM	WGS.SCZ.Chess	PITT_004_NeuN_pl	GRCh37	149.006	5.60541	335.529	33.6523	208.61	140001	5332.14	0.0680031
BSMN SCZ MSSM	WGS.SCZ.Chess	PITT_007_NeuN_pl	GRCh37	149.13	5.28319	336.878	33.949	234.046	156941	107400	0
BSMN SCZ MSSM	WGS.SCZ.Chess	PITT_010_NeuN_mn	GRCh37	148.89	5.66549	300.989	31.1382	30.7118	20627.1	1032.53	0.0695052
BSMN SCZ MSSM	WGS.SCZ.Chess	PITT_010_NeuN_pl	GRCh37	148.847	5.75732	313.359	31.2179	118.899	79879.8	3054.86	0.0625501
BSMN SCZ MSSM	WGS.SCZ.Chess	PITT_017_NeuN_pl	GRCh37	149.122	5.29999	333.307	34.4396	135.05	90563.3	3426.81	0.068775
BSMN SCZ MSSM	WGS.SCZ.Chess	PITT_020_NeuN_pl	GRCh37	149.05	5.52874	339.789	34.0075	247.87	166300	167615	0
BSMN SCZ MSSM	WGS.SCZ.Chess	PITT_024_NeuN_pl	GRCh37	148.452	7.43443	326.636	33.123	81.5382	54925.5	2383.07	0.0749361
BSMN SCZ MSSM	WGS.SCZ.Chess	PITT_036_NeuN_pl	GRCh37	148.579	5.91572	259.421	32.7703	100.486	67631.7	2630.66	0.061866
BSMN SCZ MSSM	WGS.SCZ.Chess	PITT_050_NeuN_pl	GRCh37	149.03	5.57481	341.207	34.7633	252.554	169466	6981.66	0.0652401
BSMN SCZ MSSM	WGS.SCZ.Chess	PITT_052_NeuN_pl	GRCh37	149.074	5.49309	342.638	33.9303	265.321	177979	8233.69	0.0637708
BSMN SCZ MSSM	WGS.SCZ.Chess	PITT_060_NeuN_pl	GRCh37	148.509	6.30395	266.281	32.7425	110.172	74185.2	3000.89	0.0601334
BSMN SCZ MSSM	WGS.SCZ.Chess	PITT_064_NeuN_mn	GRCh37	148.894	5.67289	313.455	31.4238	34.3948	23100.2	985.542	0.06472
BSMN SCZ MSSM	WGS.SCZ.Chess	PITT_064_NeuN_pl	GRCh37	148.901	5.6589	308.347	30.971	184.311	123781	3596.36	0.0584851
BSMN SCZ MSSM	WGS.SCZ.Chess	PITT_071_NeuN_pl	GRCh37	149.147	5.26019	340.922	33.7709	208.045	139490	5049.53	0.0661218
BSMN SCZ MSSM	WGS.SCZ.Chess	PITT_072_NeuN_pl	GRCh37	149.118	5.34032	344.133	34.2913	160.103	107367	3695.93	0.0696659
BSMN SCZ MSSM	WGS.SCZ.Chess	PITT_082_NeuN_pl	GRCh37	149.228	5.00997	352.897	34.902	218.493	146416	5854.45	0.0648772
BSMN SCZ MSSM	WGS.SCZ.Chess	PITT_091_NeuN_mn	GRCh37	148.735	6.0569	304.519	30.8251	42.4253	28524	1437.5	0.0681674
BSMN SCZ MSSM	WGS.SCZ.Chess	PITT_091_NeuN_pl	GRCh37	148.845	5.72689	313.663	31.273	120.418	80901.7	3832.93	0.0649817
BSMN SCZ MSSM	WGS.SCZ.Chess	PITT_098_NeuN_pl	GRCh37	140.766	18.611	263.442	67.8102	139.113	98825.8	4055.41	0.0790964
BSMN SCZ MSSM	WGS.SCZ.Chess	PITT_101_NeuN_pl	GRCh37	148.493	6.07963	252.504	32.3066	119.185	80262.9	3047.23	0.0628945
BSMN SCZ MSSM	WGS.SCZ.Chess	PITT_113_NeuN_pl	GRCh37	149.221	5.04551	352.977	36.4587	244.271	163697	5171.4	0.0657035
BSMN SCZ MSSM	WGS.SCZ.Chess	PITT_117_NeuN_pl	GRCh37	138.449	16.4027	177.244	109.239	164.461	118788	4787.7	0.0873003
BSMN SCZ MSSM	WGS.SCZ.Chess	PITT_118_NeuN_mn	GRCh37	148.878	5.737	311.757	31.1422	37.9753	25507.8	1163.14	0.0628811
BSMN SCZ MSSM	WGS.SCZ.Chess	PITT_118_NeuN_pl	GRCh37	148.888	5.71795	315.617	31.1934	171.038	114877	4205.61	0.0576254
BSMN SCZ LIBD	WGS.SCZ.Weinberger	LIBD110_Hippocampus	GRCh37	150.189	5.18837	400.365	23.6349	94.0807	62641.6	2248.61	0.0626773
BSMN SCZ LIBD	WGS.SCZ.Weinberger	LIBD110_MBPpos	GRCh37	150.196	5.08504	319.854	28.6892	122.88	81812.8	7395.18	0.0762822
BSMN SCZ LIBD	WGS.SCZ.Weinberger	LIBD110_SLC17A7pos	GRCh37	149.997	5.73097	361.662	26.8663	107.71	71808.2	7524.46	0.0826944
BSMN SCZ LIBD	WGS.SCZ.Weinberger	LIBD110_SNAP25pos	GRCh37	149.9	5.97865	394.993	25.8287	106.297	70912	6131.65	0.0777049
BSMN SCZ LIBD	WGS.SCZ.Weinberger	LIBD110_tripleneg	GRCh37	149.922	5.89835	407.301	27.6679	110.08	73425	6560.37	0.0788232
BSMN SCZ LIBD	WGS.SCZ.Weinberger	LIBD11	GRCh37	150.189	5.18837	400.365	23.6349	28.8723	19224	805.449	0.0626388
BSMN SCZ LIBD	WGS.SCZ.Weinberger	LIBD111	GRCh37	149.202	7.05281	416.246	24.6364	42.1796	28270.2	2923.91	0.065705
BSMN SCZ LIBD	WGS.SCZ.Weinberger	LIBD112	GRCh37	148.592	8.17239	412.137	23.3821	31.3193	21077.4	1259.27	0.0682329
BSMN SCZ LIBD	WGS.SCZ.Weinberger	LIBD113	GRCh37	150.185	5.18147	404.087	24.0546	33.9744	22621.7	1130.85	0.06552
BSMN SCZ LIBD	WGS.SCZ.Weinberger	LIBD113_DLPFC	GRCh37	150.187	5.22822	405.515	23.9508	118.874	79150.7	3108.79	0.0622366
BSMN SCZ LIBD	WGS.SCZ.Weinberger	LIBD113_Hippocampus	GRCh37	150.185	5.18147	404.087	24.0546	90.3206	60139.5	2255.19	0.0642845
BSMN SCZ LIBD	WGS.SCZ.Weinberger	LIBD113_MBPpos	GRCh37	149.994	5.66797	377.405	24.8815	100.788	67195.1	7940.86	0.0788685
BSMN SCZ LIBD	WGS.SCZ.Weinberger	LIBD113_SLC17A7pos	GRCh37	150.241	4.96517	386.204	25.6602	125.248	83365	8354.62	0.0749522
BSMN SCZ LIBD	WGS.SCZ.Weinberger	LIBD113_SNAP25pos	GRCh37	150.216	5.12053	374.67	25.324	124.943	83175.4	8168.79	0.0731859
BSMN SCZ LIBD	WGS.SCZ.Weinberger	LIBD113_tripleneg	GRCh37	150.071	5.43959	407.021	25.9961	114.233	76119.4	7260.92	0.075955
BSMN SCZ LIBD	WGS.SCZ.Weinberger	LIBD114	GRCh37	148.692	7.93975	426.829	23.7432	27.9097	18770.2	902.988	0.0695158
BSMN SCZ LIBD	WGS.SCZ.Weinberger	LIBD115	GRCh37	148.63	8.00359	424.812	23.5631	59.7162	40177.8	1914.34	0.0609075
BSMN SCZ LIBD	WGS.SCZ.Weinberger	LIBD116	GRCh37	148.83	7.74057	405.08	22.7808	28.2025	18949.4	1939.8	0.0634894
BSMN SCZ LIBD	WGS.SCZ.Weinberger	LIBD117	GRCh37	148.533	8.27948	408.593	24.667	29.0954	19588.6	1111.66	0.0681206
BSMN SCZ LIBD	WGS.SCZ.Weinberger	LIBD118	GRCh37	148.222	8.5212	419.965	23.7906	32.6269	22012.2	1080.42	0.0665862
BSMN SCZ LIBD	WGS.SCZ.Weinberger	LIBD119	GRCh37	148.535	8.27271	415.246	23.3316	34.6466	23325.5	1024.64	0.0665745
BSMN SCZ LIBD	WGS.SCZ.Weinberger	LIBD120	GRCh37	150.064	5.4651	348.823	26.1652	32.5054	21661	1027.8	0.0671567
BSMN SCZ LIBD	WGS.SCZ.Weinberger	LIBD120_DLPFC	GRCh37	150.171	5.28144	412.625	23.9847	104.525	69604	2352.76	0.0676243
BSMN SCZ LIBD	WGS.SCZ.Weinberger	LIBD120_Hippocampus	GRCh37	150.004	5.71587	383.568	24.0128	110.886	73922.1	2653.98	0.065259
BSMN SCZ LIBD	WGS.SCZ.Weinberger	LIBD120_MBPpos	GRCh37	149.945	5.62853	390.683	26.3729	108.965	72669.5	7065.52	0.0791989
BSMN SCZ LIBD	WGS.SCZ.Weinberger	LIBD120_SLC17A7pos	GRCh37	150	5.65303	416.409	26.6481	113.36	75573.7	9750.45	0.0955488
BSMN SCZ LIBD	WGS.SCZ.Weinberger	LIBD120_SNAP25pos	GRCh37	150.129	5.24383	391.64	25.3152	118.418	78877.3	7568.56	0.0783354
BSMN SCZ LIBD	WGS.SCZ.Weinberger	LIBD120_tripleneg	GRCh37	150.064	5.4651	348.823	26.1652	114.94	76594	7999.12	0.088164
BSMN SCZ LIBD	WGS.SCZ.Weinberger	LIBD12	GRCh37	150.051	5.60629	394.77	23.8365	32.7897	21852.4	1103.03	0.0651974
BSMN SCZ LIBD	WGS.SCZ.Weinberger	LIBD121	GRCh37	148.695	7.96294	394.592	23.0092	27.7926	18691	1246.76	0.0716317
BSMN SCZ LIBD	WGS.SCZ.Weinberger	LIBD122	GRCh37	150.018	5.66675	381.611	28.95	34.1302	22750.7	1088.36	0.0644123
BSMN SCZ LIBD	WGS.SCZ.Weinberger	LIBD122_DLPFC	GRCh37	150.194	5.21224	408.686	24.2214	126.068	83936.6	3180.97	0.0618387
BSMN SCZ LIBD	WGS.SCZ.Weinberger	LIBD122_Hippocampus	GRCh37	150.172	5.25342	397.952	25.0891	118.327	78794	3301.55	0.0648171
BSMN SCZ LIBD	WGS.SCZ.Weinberger	LIBD122_MBPpos	GRCh37	150.018	5.66675	381.611	28.95	103.411	68932.4	7673.09	0.0911982
BSMN SCZ LIBD	WGS.SCZ.Weinberger	LIBD122_SLC17A7pos	GRCh37	150.055	5.5295	415.07	27.8129	111.49	74299.4	8186.16	0.088835
BSMN SCZ LIBD	WGS.SCZ.Weinberger	LIBD122_SNAP25pos	GRCh37	150.105	5.37102	344.595	28.3912	122.82	81822.8	8452.67	0.0859843
BSMN SCZ LIBD	WGS.SCZ.Weinberger	LIBD122_tripleneg	GRCh37	149.992	5.69349	361.28	28.9257	120.184	80126.4	8367.9	0.0869586
BSMN SCZ LIBD	WGS.SCZ.Weinberger	LIBD123	GRCh37	150.051	5.60629	394.77	23.8365	37.6154	25068.4	1059.57	0.0675522
BSMN SCZ LIBD	WGS.SCZ.Weinberger	LIBD123_DLPFC	GRCh37	150.075	5.52319	401.148	24.6449	112.141	74723.4	2527.7	0.0624534
BSMN SCZ LIBD	WGS.SCZ.Weinberger	LIBD123_Hippocampus	GRCh37	150.051	5.60629	394.77	23.8365	103.67	69089.6	2421.68	0.0641884
BSMN SCZ LIBD	WGS.SCZ.Weinberger	LIBD123_MBPpos	GRCh37	150.186	5.12006	392.322	26.3614	114.048	75938	8001.26	0.0815767
BSMN SCZ LIBD	WGS.SCZ.Weinberger	LIBD123_SLC17A7pos	GRCh37	149.744	6.37852	397.443	27.0522	98.205	65581.9	6455.88	0.0868007
BSMN SCZ LIBD	WGS.SCZ.Weinberger	LIBD123_SNAP25pos	GRCh37	150.055	5.5205	388.354	25.813	111.78	74492.7	6771.92	0.0755671
BSMN SCZ LIBD	WGS.SCZ.Weinberger	LIBD123_tripleneg	GRCh37	150.225	4.97673	347.787	25.446	118.338	78774.2	7900.6	0.0776143
BSMN SCZ LIBD	WGS.SCZ.Weinberger	LIBD124	GRCh37	148.559	8.23266	417.156	23.1784	26.9753	18158	1382.75	0.0648992
BSMN SCZ LIBD	WGS.SCZ.Weinberger	LIBD125	GRCh37	148.496	8.31668	407.368	23.0988	38.4758	25910.3	2063.31	0.0630902
BSMN SCZ LIBD	WGS.SCZ.Weinberger	LIBD13	GRCh37	149.782	6.11687	392.452	22.923	80.2385	53570.3	2092.84	0.0656194
BSMN SCZ LIBD	WGS.SCZ.Weinberger	LIBD14	GRCh37	149.906	5.84396	401.023	23.438	34.872	23262.7	971.11	0.0650839
BSMN SCZ LIBD	WGS.SCZ.Weinberger	LIBD15	GRCh37	149.646	6.02351	406.337	22.3192	35.3959	23653.1	941.556	0.0644178
BSMN SCZ LIBD	WGS.SCZ.Weinberger	LIBD16	GRCh37	149.668	6.29804	417.373	22.9875	30.179	20164	954.735	0.0640013
BSMN SCZ LIBD	WGS.SCZ.Weinberger	LIBD17	GRCh37	149.58	6.50701	425.722	23.0245	35.1357	23489.7	1061.25	0.0669864
BSMN SCZ LIBD	WGS.SCZ.Weinberger	LIBD18	GRCh37	149.535	6.65884	417.862	23.6872	28.9139	19335.8	795.804	0.0667928
BSMN SCZ LIBD	WGS.SCZ.Weinberger	LIBD19	GRCh37	149.477	6.40207	407.734	23.1965	33.2422	22239	854.828	0.0616357
BSMN SCZ LIBD	WGS.SCZ.Weinberger	LIBD20	GRCh37	149.793	6.09211	386.552	23.284	30.1494	20127.4	936.599	0.0687013
BSMN SCZ LIBD	WGS.SCZ.Weinberger	LIBD21	GRCh37	149.643	6.34538	422.742	22.8093	33.5509	22420.5	1038.82	0.0656221
BSMN SCZ LIBD	WGS.SCZ.Weinberger	LIBD22	GRCh37	149.905	5.82389	399.12	23.3494	30.8656	20590.1	956.684	0.0646598
BSMN SCZ LIBD	WGS.SCZ.Weinberger	LIBD23	GRCh37	149.643	6.34404	421.93	22.9981	35.6074	23794.8	960.686	0.0668643
BSMN SCZ LIBD	WGS.SCZ.Weinberger	LIBD24	GRCh37	149.82	6.05321	394.533	23.1997	34.2755	22877.7	1062.14	0.067335
BSMN SCZ LIBD	WGS.SCZ.Weinberger	LIBD25	GRCh37	149.638	6.04979	412.171	22.4152	34.485	23045.6	959.395	0.0663298
BSMN SCZ LIBD	WGS.SCZ.Weinberger	LIBD26	GRCh37	149.627	6.49533	415.794	23.408	31.3633	20961	1025.41	0.0650997
BSMN SCZ LIBD	WGS.SCZ.Weinberger	LIBD27	GRCh37	149.902	5.86064	384.666	23.3753	30.2361	20170.6	869.954	0.0640005
BSMN SCZ LIBD	WGS.SCZ.Weinberger	LIBD28	GRCh37	149.651	6.405	412.29	23.3046	32.4309	21671	899.378	0.0660282
BSMN SCZ LIBD	WGS.SCZ.Weinberger	LIBD29	GRCh37	149.914	5.8192	387.57	23.103	35.4015	23614.5	1043.37	0.067336
BSMN SCZ LIBD	WGS.SCZ.Weinberger	LIBD30	GRCh37	149.521	6.30776	423.12	22.6837	34.6333	23162.8	1044.59	0.0674067
BSMN SCZ LIBD	WGS.SCZ.Weinberger	LIBD31	GRCh37	149.592	6.13675	414.922	22.475	34.0197	22741.7	1019.52	0.0649853
BSMN SCZ LIBD	WGS.SCZ.Weinberger	LIBD32	GRCh37	149.853	5.93269	401.378	23.6944	33.5526	22390.3	1004.19	0.0661608
BSMN SCZ LIBD	WGS.SCZ.Weinberger	LIBD33	GRCh37	149.523	6.29368	417.065	22.4437	34.2964	22937.2	1044.78	0.0688303
BSMN SCZ LIBD	WGS.SCZ.Weinberger	LIBD34	GRCh37	149.616	6.39326	424.978	23.0184	33.6968	22522.2	902.041	0.0653158
BSMN SCZ LIBD	WGS.SCZ.Weinberger	LIBD35	GRCh37	149.909	5.82284	389.698	23.3868	35.4844	23670.7	1070.5	0.0650224
BSMN SCZ LIBD	WGS.SCZ.Weinberger	LIBD36	GRCh37	149.564	6.56906	415.919	23.5807	31.438	21019.8	877.225	0.0653894
BSMN SCZ LIBD	WGS.SCZ.Weinberger	LIBD37	GRCh37	149.502	6.72943	417.347	23.6504	45.8636	30677.6	1170.37	0.061811
BSMN SCZ LIBD	WGS.SCZ.Weinberger	LIBD38	GRCh37	149.968	5.71509	415.222	23.3418	36.0904	24065.4	1006.53	0.0628598
BSMN SCZ LIBD	WGS.SCZ.Weinberger	LIBD39	GRCh37	149.519	6.62001	427.839	23.3503	35.669	23855.8	984.361	0.0626953
BSMN SCZ LIBD	WGS.SCZ.Weinberger	LIBD40	GRCh37	149.664	6.27405	410.971	23.5613	30.5057	20382.8	907.696	0.0683393
BSMN SCZ LIBD	WGS.SCZ.Weinberger	LIBD41	GRCh37	149.784	6.11493	401.583	23.6832	37.0466	24733.3	1429.38	0.0694414
BSMN SCZ LIBD	WGS.SCZ.Weinberger	LIBD42	GRCh37	149.593	6.55167	394.403	24.2757	37.4917	25062.5	1239.16	0.0672511
BSMN SCZ LIBD	WGS.SCZ.Weinberger	LIBD43	GRCh37	149.842	5.96781	402.94	23.9831	38.9109	25968	944.924	0.0624051
BSMN SCZ LIBD	WGS.SCZ.Weinberger	LIBD44	GRCh37	149.589	6.56142	421.107	23.745	32.7235	21875.7	1036.94	0.0656369
BSMN SCZ LIBD	WGS.SCZ.Weinberger	LIBD45	GRCh37	149.548	6.22161	411.16	23.1867	34.6675	23181.6	979.046	0.0654434
BSMN SCZ LIBD	WGS.SCZ.Weinberger	LIBD46	GRCh37	149.555	6.58601	416.728	23.7502	55.4048	37046.4	1482.12	0.0652265
BSMN SCZ LIBD	WGS.SCZ.Weinberger	LIBD64	GRCh37	149.257	6.93164	404.057	23.9669	27.9407	18719.9	970.041	0.069189
BSMN SCZ LIBD	WGS.SCZ.Weinberger	LIBD65	GRCh37	149.177	7.10608	416.101	24.5931	38.4823	25796.4	1073.84	0.0648954
BSMN SCZ LIBD	WGS.SCZ.Weinberger	LIBD66	GRCh37	148.816	7.69035	413.514	23.5062	27.843	18709.6	887.494	0.0699175
BSMN SCZ LIBD	WGS.SCZ.Weinberger	LIBD67	GRCh37	148.226	8.54236	427.931	24.0757	32.8218	22143	986.837	0.0671966
BSMN SCZ LIBD	WGS.SCZ.Weinberger	LIBD68	GRCh37	149.297	6.86066	405.886	24.3422	30.464	20405	1098.77	0.0692691
BSMN SCZ LIBD	WGS.SCZ.Weinberger	LIBD69	GRCh37	149.19	7.07448	413.586	24.0447	37.3686	25047.7	1342.87	0.0661584
BSMN SCZ LIBD	WGS.SCZ.Weinberger	LIBD70	GRCh37	148.816	7.71659	417.246	23.4399	34.9234	23467.5	1119.52	0.0661771
BSMN SCZ LIBD	WGS.SCZ.Weinberger	LIBD71	GRCh37	148.046	8.82114	425.465	23.933	31.2841	21131.4	917.551	0.0662045
BSMN SCZ LIBD	WGS.SCZ.Weinberger	LIBD72	GRCh37	148.612	7.93208	423.731	23.8394	31.4377	21154.3	1114.53	0.0676386
BSMN SCZ LIBD	WGS.SCZ.Weinberger	LIBD73	GRCh37	149.033	7.37674	424.035	24.7165	36.6819	24613.3	1278.7	0.0677078
BSMN SCZ LIBD	WGS.SCZ.Weinberger	LIBD74	GRCh37	149.954	5.7348	386.203	25.7284	32.9831	21995.4	944.819	0.0666822
BSMN SCZ LIBD	WGS.SCZ.Weinberger	LIBD74_DLPFC	GRCh37	150.187	5.2387	413.286	23.9478	116.563	77611.7	2572.54	0.0678188
BSMN SCZ LIBD	WGS.SCZ.Weinberger	LIBD74_Hippocampus	GRCh37	150.172	5.22204	414.643	23.8884	101.626	67673.2	2323.2	0.0654964
BSMN SCZ LIBD	WGS.SCZ.Weinberger	LIBD74_MBPpos	GRCh37	149.906	5.9062	385.888	25.4523	112.566	75090.9	8316.24	0.0848458
BSMN SCZ LIBD	WGS.SCZ.Weinberger	LIBD74_SLC17A7pos	GRCh37	149.954	5.7348	386.203	25.7284	114.921	76637.2	7951.41	0.0781543
BSMN SCZ LIBD	WGS.SCZ.Weinberger	LIBD74_SNAP25pos	GRCh37	150.103	5.41172	415.595	26.3019	126.021	83955.8	8059.89	0.0779153
BSMN SCZ LIBD	WGS.SCZ.Weinberger	LIBD74_tripleneg	GRCh37	150.148	5.30542	378.963	25.1116	125.352	83486	9000.37	0.0819979
BSMN SCZ LIBD	WGS.SCZ.Weinberger	LIBD75	GRCh37	150.117	5.32339	391.553	27.0032	26.941	17946.6	860.86	0.0698438
BSMN SCZ LIBD	WGS.SCZ.Weinberger	LIBD75_MBPpos	GRCh37	150.101	5.44992	390.381	26.6427	110.556	73654	6747.13	0.0770241
BSMN SCZ LIBD	WGS.SCZ.Weinberger	LIBD75_SLC17A7pos	GRCh37	150.139	5.26473	342.606	26.1184	117.035	77951	9465.95	0.0905587
BSMN SCZ LIBD	WGS.SCZ.Weinberger	LIBD75_SNAP25pos	GRCh37	150.117	5.32339	391.553	27.0032	115.251	76773.9	8117.29	0.0833267
BSMN SCZ LIBD	WGS.SCZ.Weinberger	LIBD75_tripleneg	GRCh37	150.038	5.63402	345.701	26.8713	122.19	81439.4	10270.5	0.0911339
BSMN SCZ LIBD	WGS.SCZ.Weinberger	LIBD76	GRCh37	150.091	5.45707	414.839	25.7897	41.0485	27349.1	1111.19	0.0645952
BSMN SCZ LIBD	WGS.SCZ.Weinberger	LIBD76_MBPpos	GRCh37	150.077	5.40148	368.772	25.4263	123.797	82488.7	7844.51	0.073893
BSMN SCZ LIBD	WGS.SCZ.Weinberger	LIBD76_SLC17A7pos	GRCh37	150.07	5.43581	359.775	26.605	125.995	83957.5	8599.98	0.0782178
BSMN SCZ LIBD	WGS.SCZ.Weinberger	LIBD76_SNAP25pos	GRCh37	149.933	5.79884	380.348	26.8831	94.963	63336.8	5619.65	0.077312
BSMN SCZ LIBD	WGS.SCZ.Weinberger	LIBD76_tripleneg	GRCh37	150.091	5.45707	414.839	25.7897	121.2	80751	6829.79	0.0716873
BSMN SCZ LIBD	WGS.SCZ.Weinberger	LIBD77	GRCh37	149.947	5.84127	400.974	25.9621	34.8347	23231.4	1867.37	0.0688372
BSMN SCZ LIBD	WGS.SCZ.Weinberger	LIBD77_DLPFC	GRCh37	150.067	5.56629	396.349	23.7801	106.227	70786.4	2599.98	0.0641992
BSMN SCZ LIBD	WGS.SCZ.Weinberger	LIBD77_Hippocampus	GRCh37	150.104	5.49479	413.048	24.2168	113.725	75764.1	2869.74	0.0646729
BSMN SCZ LIBD	WGS.SCZ.Weinberger	LIBD77_MBPpos	GRCh37	149.898	5.80416	413.009	26.1363	109.262	72891	6349.43	0.0730217
BSMN SCZ LIBD	WGS.SCZ.Weinberger	LIBD77_SLC17A7pos	GRCh37	149.947	5.84127	400.974	25.9621	119.131	79448.8	9667.85	0.0935803
BSMN SCZ LIBD	WGS.SCZ.Weinberger	LIBD77_SNAP25pos	GRCh37	150.001	5.64951	409.89	26.3416	115.541	77026.7	8881.1	0.0934381
BSMN SCZ LIBD	WGS.SCZ.Weinberger	LIBD77_tripleneg	GRCh37	149.854	6.05188	379.307	24.9154	108.891	72665	8039.74	0.086684
BSMN SCZ LIBD	WGS.SCZ.Weinberger	LIBD78	GRCh37	148.716	7.86718	412.496	23.4579	26.6229	17901.8	786.296	0.0667408
BSMN SCZ LIBD	WGS.SCZ.Weinberger	LIBD79	GRCh37	149.132	7.17571	416.787	24.1461	44.4849	29829.2	1375	0.0649222
BSMN SCZ LIBD	WGS.SCZ.Weinberger	LIBD80	GRCh37	148.489	8.1616	430.058	24.0015	32.6251	21971.5	1035.73	0.0660186
BSMN SCZ LIBD	WGS.SCZ.Weinberger	LIBD80_DLPFC	GRCh37	150.203	5.14245	401.364	23.6458	115.598	76961.1	2993.29	0.0650175
BSMN SCZ LIBD	WGS.SCZ.Weinberger	LIBD80_Hippocampus	GRCh37	150.172	5.22484	403.531	23.9514	96.307	64131	2696.05	0.0649876
BSMN SCZ LIBD	WGS.SCZ.Weinberger	LIBD80_MBPpos	GRCh37	150.083	5.4143	357.384	25.9625	124.945	83250.1	8147.27	0.0788905
BSMN SCZ LIBD	WGS.SCZ.Weinberger	LIBD80_SLC17A7pos	GRCh37	150.175	5.11736	399.215	25.6834	115.127	76661.7	6829.71	0.0737355
BSMN SCZ LIBD	WGS.SCZ.Weinberger	LIBD80_SNAP25pos	GRCh37	150.189	5.08142	352.784	25.5092	134.12	89300.9	8922.88	0.0805544
BSMN SCZ LIBD	WGS.SCZ.Weinberger	LIBD80_tripleneg	GRCh37	150.038	5.5272	366.764	26.021	116.794	77842.9	7416.47	0.0778065
BSMN SCZ LIBD	WGS.SCZ.Weinberger	LIBD81	GRCh37	149.224	7.04816	418.788	24.47	26.1406	17517.7	987.272	0.0675797
BSMN SCZ LIBD	WGS.SCZ.Weinberger	LIBD82	GRCh37	150.192	5.18895	405.259	23.5158	36.255	24139.2	1130.38	0.0677515
BSMN SCZ LIBD	WGS.SCZ.Weinberger	LIBD82_DLPFC	GRCh37	150.192	5.18895	405.259	23.5158	111.505	74241.5	2966.03	0.0668615
BSMN SCZ LIBD	WGS.SCZ.Weinberger	LIBD82_Hippocampus	GRCh37	150.02	5.63862	374.894	25.9607	110.993	73985.6	3988.85	0.0662635
BSMN SCZ LIBD	WGS.SCZ.Weinberger	LIBD82_MBPpos	GRCh37	150.164	5.13195	323.795	25.3302	125.643	83670.6	8859.26	0.0850721
BSMN SCZ LIBD	WGS.SCZ.Weinberger	LIBD82_SLC17A7pos	GRCh37	150.17	5.13979	404.44	25.6707	124.914	83181.8	10229.5	0.0907339
BSMN SCZ LIBD	WGS.SCZ.Weinberger	LIBD82_SNAP25pos	GRCh37	150.18	5.0975	374.695	25.4247	130.301	86763	10873.1	0.0931049
BSMN SCZ LIBD	WGS.SCZ.Weinberger	LIBD82_tripleneg	GRCh37	150.145	5.19131	380.046	26.2572	130.07	86629.2	10471.5	0.0930794
BSMN SCZ LIBD	WGS.SCZ.Weinberger	LIBD83	GRCh37	149.917	5.87898	381.728	25.3695	30.5123	20352.7	949.828	0.0683193
BSMN SCZ LIBD	WGS.SCZ.Weinberger	LIBD83_DLPFC	GRCh37	150.025	5.68763	414.271	24.0387	107.012	71329.7	2805.37	0.0634913
BSMN SCZ LIBD	WGS.SCZ.Weinberger	LIBD83_Hippocampus	GRCh37	150.056	5.63698	397.176	23.9751	94.7133	63118.7	2437.53	0.064854
BSMN SCZ LIBD	WGS.SCZ.Weinberger	LIBD83_SLC17A7pos	GRCh37	150.143	5.27848	387.476	26.1278	121.517	80933.7	7349.34	0.0787613
BSMN SCZ LIBD	WGS.SCZ.Weinberger	LIBD83_SNAP25pos	GRCh37	149.917	5.87898	381.728	25.3695	112.87	75287.9	8544	0.0860396
BSMN SCZ LIBD	WGS.SCZ.Weinberger	LIBD83_tripleneg	GRCh37	149.85	5.96091	408.336	26.2601	115.052	76777.7	9523.01	0.0916577
BSMN SCZ LIBD	WGS.SCZ.Weinberger	LIBD84	GRCh37	149.14	7.18596	421.545	24.3059	33.442	22423.3	1089.56	0.0682276
BSMN SCZ LIBD	WGS.SCZ.Weinberger	LIBD85	GRCh37	148.909	7.50585	420.547	23.4248	26.9177	18076.6	970.652	0.0710131
BSMN SCZ LIBD	WGS.SCZ.Weinberger	LIBD86	GRCh37	149.152	7.16428	420.835	24.4477	55.5098	37216.9	1632.8	0.0632197
BSMN SCZ LIBD	WGS.SCZ.Weinberger	LIBD87	GRCh37	150.069	5.4662	381.629	25.4889	37.6047	25058.3	1164	0.0673142
BSMN SCZ LIBD	WGS.SCZ.Weinberger	LIBD87_DLPFC	GRCh37	150.189	5.19966	401.416	23.4229	103.949	69212.2	2847.78	0.0693644
BSMN SCZ LIBD	WGS.SCZ.Weinberger	LIBD87_Hippocampus	GRCh37	150.089	5.4537	384.232	23.8482	125.718	83762.8	3307.48	0.0627633
BSMN SCZ LIBD	WGS.SCZ.Weinberger	LIBD87_MBPpos	GRCh37	149.744	6.17895	386.367	26.9542	120.724	80620.2	7777.71	0.082828
BSMN SCZ LIBD	WGS.SCZ.Weinberger	LIBD87_SLC17A7pos	GRCh37	150.008	5.6211	382.605	26.1941	130.564	87037.8	8621.11	0.0808585
BSMN SCZ LIBD	WGS.SCZ.Weinberger	LIBD87_SNAP25pos	GRCh37	150.092	5.3958	346.575	24.6384	124.357	82853.7	7039.79	0.0758813
BSMN SCZ LIBD	WGS.SCZ.Weinberger	LIBD87_tripleneg	GRCh37	150.069	5.4662	381.629	25.4889	116.439	77590.1	6693.31	0.0750291
BSMN SCZ LIBD	WGS.SCZ.Weinberger	LIBD88	GRCh37	149.099	7.30154	424.555	24.0696	32.73	21951.9	1081.05	0.0706254
BSMN SCZ LIBD	WGS.SCZ.Weinberger	LIBD89	GRCh37	148.818	7.65789	409.78	23.3211	29.1008	19554.6	866.683	0.0666574
BSMN SCZ LIBD	WGS.SCZ.Weinberger	LIBD90	GRCh37	148.767	7.67291	404.984	24.117	34.3854	23113.6	1010.9	0.0663945
BSMN SCZ LIBD	WGS.SCZ.Weinberger	LIBD91	GRCh37	149.262	6.94575	413.391	24.5831	42.0948	28202	1403.23	0.0654119
BSMN SCZ LIBD	WGS.SCZ.Weinberger	LIBD92	GRCh37	148.764	7.61518	368.066	25.5173	32.2346	21668.3	1183.1	0.0722016
BSMN SCZ LIBD	WGS.SCZ.Weinberger	LIBD93	GRCh37	149.243	6.99436	410.199	23.9883	29.774	19950	894.604	0.0654579
BSMN SCZ LIBD	WGS.SCZ.Weinberger	LIBD94	GRCh37	148.696	7.87831	423.445	23.5001	28.3417	19060.1	925.894	0.0699079
BSMN SCZ LIBD	WGS.SCZ.Weinberger	LIBD95	GRCh37	148.649	8.00072	413.088	23.6388	29.6065	19917.1	933.953	0.0681019
BSMN SCZ LIBD	WGS.SCZ.Weinberger	LIBD96	GRCh37	150.081	5.5262	390.069	23.7939	30.4784	20308	941.477	0.0678144
BSMN SCZ LIBD	WGS.SCZ.Weinberger	LIBD96_DLPFC	GRCh37	150.081	5.5262	390.069	23.7939	109.257	72798.7	2466.3	0.0643525
BSMN SCZ LIBD	WGS.SCZ.Weinberger	LIBD96_Hippocampus	GRCh37	150.117	5.53024	406.611	24.2478	90.527	60304.1	2096.69	0.0658406
BSMN SCZ LIBD	WGS.SCZ.Weinberger	LIBD96_MBPpos	GRCh37	150.245	4.95556	362.045	26.2989	118.564	78913.6	7320.07	0.0770745
BSMN SCZ LIBD	WGS.SCZ.Weinberger	LIBD96_SLC17A7pos	GRCh37	149.848	6.06613	394.899	26.4823	107.144	71501.4	7047.04	0.0784741
BSMN SCZ LIBD	WGS.SCZ.Weinberger	LIBD96_SNAP25pos	GRCh37	150.061	5.47268	361.254	27.4381	117.032	77989.2	7404.66	0.0784806
BSMN SCZ LIBD	WGS.SCZ.Weinberger	LIBD96_tripleneg	GRCh37	149.81	5.95775	396.862	25.9467	115.533	77119.9	5140.93	0.0655038
BSMN SCZ LIBD	WGS.SCZ.Weinberger	LIBD97	GRCh37	149.186	7.06758	408.552	24.0412	28.3925	19031.6	1047.41	0.0700255
BSMN SCZ LIBD	WGS.SCZ.Weinberger	LIBD98	GRCh37	149.417	7.09683	381.773	25.3193	27.1299	18157.2	1000.04	0.0695707
BSMN SCZ LIBD	WGS.SCZ.Weinberger	LIBD98_DLPFC	GRCh37	150.203	5.15166	402.156	23.2888	109.1	72635.1	3062.8	0.0675355
BSMN SCZ LIBD	WGS.SCZ.Weinberger	LIBD98_Hippocampus	GRCh37	150.196	5.13585	402.827	23.6878	126.066	83934.6	3511.59	0.0655115
BSMN SCZ LIBD	WGS.SCZ.Weinberger	LIBD98_MBPpos	GRCh37	149.886	5.93167	381.997	25.7738	116.558	77764.2	8759.32	0.0828497
BSMN SCZ LIBD	WGS.SCZ.Weinberger	LIBD98_SLC17A7pos	GRCh37	149.417	7.09683	381.773	25.3193	101.175	67713.4	7050.89	0.0775971
BSMN SCZ LIBD	WGS.SCZ.Weinberger	LIBD98_SNAP25pos	GRCh37	149.716	6.33172	403.905	25.9438	115.406	77083.4	8702.72	0.0808008
BSMN SCZ LIBD	WGS.SCZ.Weinberger	LIBD98_tripleneg	GRCh37	149.815	6.0239	389.05	25.7757	120.376	80349.7	9407.34	0.0844418
BSMN SCZ LIBD	WGS.SCZ.Weinberger	LIBD99	GRCh37	150.091	5.41012	398.495	26.7446	32.7464	21817.7	1008.48	0.066134
BSMN SCZ LIBD	WGS.SCZ.Weinberger	LIBD99_DLPFC	GRCh37	150.201	5.19285	402.005	23.9296	102.813	68449.9	2840.11	0.0628126
BSMN SCZ LIBD	WGS.SCZ.Weinberger	LIBD99_Hippocampus	GRCh37	150.103	5.60798	407.467	23.9176	96.1842	64078.7	2416.88	0.0646706
BSMN SCZ LIBD	WGS.SCZ.Weinberger	LIBD99_MBPpos	GRCh37	150.024	5.59691	389.071	26.0751	105.505	70325.2	6783.36	0.0793061
BSMN SCZ LIBD	WGS.SCZ.Weinberger	LIBD99_SLC17A7pos	GRCh37	150.091	5.41012	398.495	26.7446	99.8441	66522.2	6010.19	0.0771478
BSMN SCZ LIBD	WGS.SCZ.Weinberger	LIBD99_SNAP25pos	GRCh37	150	5.7205	384.301	27.9268	98.0115	65340.8	6764.57	0.0859386
BSMN SCZ LIBD	WGS.SCZ.Weinberger	LIBD99_tripleneg	GRCh37	149.998	5.71274	411.552	26.8532	120.963	80642.8	9427.59	0.091501

## Sheet: Data Reference
Cohort Name	Data Reference
Colon cancer set A	PMID: 29467928
Colon cancer	PMID: 29467928
TCGA GBM	The Cancer Genome Atlas (TCGA)
TCGA LGG	The Cancer Genome Atlas (TCGA)
LB iPSC	PMID: 33737484
BSMN TS	PMID: 37985666
BSMN ASD	PMID: 37985666
BSMN SCZ MSSM	PMID: 37985666
BSMN SCZ LIBD	PMID: 37985666
